# Supplementary material for: Effects of Aerobic Exercise Training on Systemic Biomarkers and Cognition in Late Middle-Aged Adults at Risk for Alzheimer’s Disease
Source: Front Endocrinol (Lausanne). 2021 May 20;12:660181. doi: 10.3389/fendo.2021.660181 (PMC8173166; doi:10.3389/fendo.2021.660181)
Supplement: Supplementary file 2 [file Table_1.xlsx]

## Sheet: Explanation
	ScaledImpData		Values for biochemicals are normalized in terms of raw area counts. Each biochemical is then rescaled to set the median equal to 1.
			Then, missing values are imputed with the minimum.
	Pathway Heat Map		This is the heat map associated with the statistical analysis of the data.
			Indicates ratios, p- and q-values for each comparison.
			0.55	Green: indicates significant difference (p≤0.05) between the groups shown, metabolite ratio of < 1.00
			0.76	Light Green: narrowly missed statistical cutoff for significance 0.05<p<0.10, metabolite ratio of < 1.00
			1.71	Red: indicates significant difference (p≤0.05) between the groups shown; metabolite ratio of ≥ 1.00
			1.32	Light Red: narrowly missed statistical cutoff for significance 0.05<p<0.10, metabolite ratio of ≥ 1.00
			1.2	Non-colored text and cell: mean values are not significantly different for that comparison
				Blue: indicates significant (p≤0.05) ANOVA effect.
				Light Blue: indicates 0.05<p<0.10 ANOVA effect
	Biochemical Name*		Indicates compounds that have not been officially confirmed based on a standard, but we are confident in its identity.
	Biochemical Name**		Indicates a compound for which a standard is not available, but we are reasonably confident in its identity or the information provided.
	Biochemical Name (#) or [#]		Indicates a compound that is a structural isomer of another compound in the Metabolon spectral library.
			For example, a steroid that may be sulfated at one of several positions that are indistinguishable by the mass spectrometry data or a diacylglycerol for which more than one stereospecific molecule exists.

## Sheet: Pathway Heat Map
REACH Study - Supplemental Table 1
Mean Values	Values for biochemicals are normalized in terms of raw area counts. Each biochemical is then rescaled to set the median equal to 1.
	Then, missing values are imputed with the minimum.
Pathway Heat Map	This is the heat map associated with the statistical analysis of the data.
	Indicates ratios, p- and q-values for each comparison.
	0.55	Green: indicates significant difference (p≤0.05) between the groups shown, metabolite ratio of < 1.00
	0.76	Light Green: narrowly missed statistical cutoff for significance 0.05<p<0.10, metabolite ratio of < 1.00
	1.71	Red: indicates significant difference (p≤0.05) between the groups shown; metabolite ratio of ≥ 1.00
	1.32	Light Red: narrowly missed statistical cutoff for significance 0.05<p<0.10, metabolite ratio of ≥ 1.00
	1.2	Non-colored text and cell: mean values are not significantly different for that comparison
Biochemical Name*	Indicates compounds that have not been officially confirmed based on a standard, but we are confident in its identity.
Biochemical Name**	Indicates a compound for which a standard is not available, but we are reasonably confident in its identity or the information provided.
Biochemical Name (#) or [#]	Indicates a compound that is a structural isomer of another compound in the Metabolon spectral library.
	For example, a steroid that may be sulfated at one of several positions that are indistinguishable by the mass spectrometry data or a diacylglycerol for which more than one stereospecific molecule exists.
Heat map of statistically significant biochemicals profiled in this study. Red and green shaded cells indicate p≤0.05 (red indicates that the mean values are significantly higher for that comparison; green values significantly lower). Light red and light green shaded cells indicate 0.05<p<0.10 (light red indicates that the mean values trend higher for that comparison; light green values trend low…					Fold of Change			Statistical Values
					t-test contrasts			t-test contrasts			Mean Values					% Filled Values
					Visit 2 Visit 1			Exercise:Visit 2			Control: Visit 1	Control: Visit 2	Exercise: Visit 1	Exercise: Visit 2		Control: Visit 1	Control: Visit 2	Exercise: Visit 1	Exercise: Visit 2		Super Pathway	Sub Pathway	Chemical ID	CAS	RI	Mass
								Exercise:Visit 1
Pathway Sort Order	Super Pathway	Sub Pathway	Biochemical Name	X	Control	Exercise	X	p-value	q-value	X					X					X
1	Amino Acid	Glycine, Serine and Threonine Metabolism	glycine		1.06	1.06		0.1602	0.449		1.0928	1.1557	1.0407	1.106		100	100	100	100		Amino Acid	Glycine, Serine and Threonine Metabolism	340	56-40-6	1375	76.0393
2			N-acetylglycine		1.21	0.92		0.6309	0.7103		1.2561	1.5152	1.5125	1.3973		100	100	100	100		Amino Acid	Glycine, Serine and Threonine Metabolism	100001006	543-24-8	826	118.05
4			sarcosine		1.39	1.64		9.1816e-05	0.0324		0.8283	1.1552	0.7242	1.1904		100	100	100	100		Amino Acid	Glycine, Serine and Threonine Metabolism	1023	107-97-1	1280	90.055
5			dimethylglycine		0.97	1.07		0.2316	0.5079		1.0626	1.033	1.0922	1.1694		100	100	100	100		Amino Acid	Glycine, Serine and Threonine Metabolism	806	1118-68-9	1104	104.071
6			betaine		1.02	1.04		0.1432	0.4356		0.9895	1.0096	1.0234	1.0691		100	100	100	100		Amino Acid	Glycine, Serine and Threonine Metabolism	799	107-43-7	1064	118.086
9			serine		1.01	1.04		0.2241	0.5023		0.9821	0.9925	1.0218	1.0672		100	100	100	100		Amino Acid	Glycine, Serine and Threonine Metabolism	503	56-45-1	1239	106.05
10			N-acetylserine		1.07	1.11		0.1387	0.4276		1.1017	1.1756	0.9961	1.1047		100	100	100	100		Amino Acid	Glycine, Serine and Threonine Metabolism	100001851	97-14-3	2000	146.046
15			2-methylserine		1.01	1.66		0.107	0.3786		1.3503	1.3681	0.9212	1.533		92	92	91	100		Amino Acid	Glycine, Serine and Threonine Metabolism	100009246		1652	120.066
16			threonine		0.99	1.1		0.1575	0.4476		1.0213	1.0077	0.9629	1.0569		100	100	100	100		Amino Acid	Glycine, Serine and Threonine Metabolism	564	72-19-5	1514	120.066
17			N-acetylthreonine		1.03	1.16		0.0036	0.1631		1.1237	1.1538	0.9245	1.0766		100	100	100	100		Amino Acid	Glycine, Serine and Threonine Metabolism	100001274	17093-74-2	1700	160.062
18			allo-threonine		0.95	0.85		0.4163	0.6056		1.0436	0.9965	0.9104	0.778		75	83	73	55		Amino Acid	Glycine, Serine and Threonine Metabolism	100000272	28954-12-3	2511.1	118.051
28		Alanine and Aspartate Metabolism	alanine		1.1	1.04		0.2632	0.5281		1.0087	1.1076	0.9828	1.0248		100	100	100	100		Amino Acid	Alanine and Aspartate Metabolism	811	56-41-7	1700	90.055
30			N-acetylalanine		1.03	1.04		0.2929	0.5498		1.0483	1.0805	0.9677	1.0112		100	100	100	100		Amino Acid	Alanine and Aspartate Metabolism	1110	97-69-8	1564.8	130.051
33			N-carbamoylalanine		1.05	2.13		0.0147	0.1995		0.7988	0.8361	0.5405	1.1511		50	67	45	73		Amino Acid	Alanine and Aspartate Metabolism	100006369	77340-50-2	950	133.061
34			aspartate		0.85	0.56		0.0112	0.188		1.2517	1.0652	1.6915	0.9514		100	100	100	100		Amino Acid	Alanine and Aspartate Metabolism	234	56-84-8	1165	134.045
35			N-acetylaspartate (NAA)		1.01	1.1		0.1328	0.4244		0.9646	0.9712	0.9891	1.0848		100	100	100	100		Amino Acid	Alanine and Aspartate Metabolism	100000787	997-55-7;997-55-7	620.5	174.041
38			asparagine		1	1.05		0.0752	0.3342		1.0164	1.0125	0.9529	0.9992		100	100	100	100		Amino Acid	Alanine and Aspartate Metabolism	917	70-47-3	1225	133.061
40			hydroxyasparagine**		1.02	0.98		0.7278	0.7348		1.1109	1.128	1.0908	1.0721		100	100	100	100		Amino Acid	Alanine and Aspartate Metabolism	100020205		1149	149.056
41		Glutamate Metabolism	glutamate		0.88	0.84		0.0547	0.3064		1.3471	1.1874	1.4537	1.2152		100	100	100	100		Amino Acid	Glutamate Metabolism	561	56-86-0	1500	148.06
42			glutamine		1.01	1.01		0.6932	0.7348		0.9875	0.994	0.9786	0.9843		100	100	100	100		Amino Acid	Glutamate Metabolism	563	56-85-9	1291	147.076
43			alpha-ketoglutaramate*		1.06	1.18		0.017	0.2177		1.0861	1.1486	0.9754	1.1491		100	100	100	100		Amino Acid	Glutamate Metabolism	100002397	18465-19-5	1916	144.03
44			N-acetylglutamate		1.12	0.97		0.2703	0.5317		0.9268	1.0393	1.015	0.9876		100	100	100	100		Amino Acid	Glutamate Metabolism	100000282	5817-08-03	1050	190.071
45			N-acetylglutamine		1.15	1.05		0.4862	0.6437		1.0548	1.2123	0.8879	0.9311		100	100	73	91		Amino Acid	Glutamate Metabolism	100001253	2490-97-3	2140	187.072
47			4-hydroxyglutamate		0.87	1.26		0.4977	0.6526		1.9983	1.7414	1.0136	1.273		100	83	82	82		Amino Acid	Glutamate Metabolism	100002544	2485-33-8	1141	164.055
49			gamma-carboxyglutamate		0.97	0.91		0.4652	0.6323		1.1167	1.0849	1.0881	0.9893		100	100	100	100		Amino Acid	Glutamate Metabolism	100002679	56271-99-9	903	192.05
51			pyroglutamine*		1.06	1.01		0.4328	0.6112		0.9747	1.0306	1.0725	1.0842		100	100	100	100		Amino Acid	Glutamate Metabolism	100001540	2353-44-8	1900	129.066
52			N-acetyl-aspartyl-glutamate (NAAG)		0.98	1.07		0.2798	0.5411		1.0412	1.0184	0.9726	1.037		100	100	91	91		Amino Acid	Glutamate Metabolism	100001612	3106-85-2	1035	305.098
53			beta-citrylglutamate		0.95	0.59		0.0115	0.188		1.2232	1.1594	1.6158	0.9526		100	100	100	100		Amino Acid	Glutamate Metabolism	100003271	73590-26-8	530	320.062
55			carboxyethyl-GABA		1.05	0.98		0.8148	0.7621		0.9528	1.0024	1.0527	1.0337		100	100	100	100		Amino Acid	Glutamate Metabolism	100003260	4386-03-02	2085	176.092
59			S-1-pyrroline-5-carboxylate		1.14	1.1		0.3264	0.5641		1.0558	1.2034	1.0548	1.1635		100	100	100	100		Amino Acid	Glutamate Metabolism	35	2906-39-0	1528	114.055
60			citramalate		1.19	1.04		0.8565	0.7785		0.8818	1.0487	0.9035	0.9362		67	67	64	73		Amino Acid	Glutamate Metabolism	100000998	6236-10-08	1224	166.071
65		Histidine Metabolism	histidine		0.96	1.03		0.3705	0.5892		1.0238	0.9797	0.976	1.0032		100	100	100	100		Amino Acid	Histidine Metabolism	355	5934-29-2	2707	156.077
66			1-methylhistidine		1.19	1.04		0.8035	0.7621		1.1754	1.3958	0.9852	1.0252		100	92	100	100		Amino Acid	Histidine Metabolism	100001051	332-80-9	1227	168.078
67			3-methylhistidine		0.84	1.21		0.6865	0.7345		2.5071	2.0995	1.7337	2.0953		100	100	100	100		Amino Acid	Histidine Metabolism	100000042	368-16-1	906.3	168.078
68			N-acetylhistidine		0.92	1.08		0.5604	0.6866		1.0694	0.9824	0.9892	1.0707		100	100	100	100		Amino Acid	Histidine Metabolism	100001293	39145-52-3	900	196.073
69			N-acetyl-3-methylhistidine*		1.1	0.97		0.999	0.8043		1.5045	1.6534	0.9983	0.9643		92	92	100	82		Amino Acid	Histidine Metabolism	100002204	37841-04-6	2056	212.103
70			N-acetyl-1-methylhistidine*		0.98	1		0.5721	0.689		1.2128	1.1895	0.8458	0.8454		100	92	100	91		Amino Acid	Histidine Metabolism	100004299		2100	212.103
71			hydantoin-5-propionate		1	1.14		0.796	0.7621		1.261	1.2547	1.1228	1.2769		100	92	91	91		Amino Acid	Histidine Metabolism	100002514	5624-26-0	2080	171.041
72			trans-urocanate		0.95	1.43		0.0029	0.1579		1.0842	1.0305	0.9709	1.3875		100	92	91	100		Amino Acid	Histidine Metabolism	537	104-98-3	2285	139.05
74			imidazole propionate		0.78	0.78		0.7882	0.7614		1.3422	1.0528	1.7329	1.3462		100	92	91	100		Amino Acid	Histidine Metabolism	100003434	1074-59-5	2263	141.066
75			formiminoglutamate		0.68	0.82		0.8736	0.7838		1.9694	1.3406	3.9955	3.2871		100	100	100	100		Amino Acid	Histidine Metabolism	100002500	816-90-0	1880	175.071
76			imidazole lactate		1.04	1.35		2.1778e-05	0.0154		1.0306	1.0724	0.9158	1.2373		100	100	100	100		Amino Acid	Histidine Metabolism	100000263	14403-45-3	2040	157.061
79			N-acetylcarnosine		1.05	1		0.8073	0.7621		1.1791	1.2377	1.0307	1.0319		100	100	100	100		Amino Acid	Histidine Metabolism	100004046	56353-15-2	2141	269.124
83			1-methyl-4-imidazoleacetate		1.05	1.05		0.6772	0.7325		1.0177	1.0719	0.9761	1.025		100	100	100	100		Amino Acid	Histidine Metabolism	100001208	2625-49-2	2064	141.066
84			1-ribosyl-imidazoleacetate*		1.13	1.01		0.8336	0.7705		1.2002	1.3507	1.0485	1.0642		100	100	100	100		Amino Acid	Histidine Metabolism	100001668	29605-99-0	2006	259.092
92		Lysine Metabolism	lysine		0.99	1.04		0.1461	0.441		0.9834	0.9708	0.9956	1.039		100	100	100	100		Amino Acid	Lysine Metabolism	407	56-87-1	2850	147.113
94			N6-acetyllysine		1.2	1.13		0.1985	0.4735		1.0048	1.2098	0.9101	1.0267		100	100	100	100		Amino Acid	Lysine Metabolism	100001734	692-04-6	1059	187.109
101			N6,N6,N6-trimethyllysine		0.89	1.21		0.1374	0.4275		1.2757	1.1311	1.0388	1.2621		100	100	100	100		Amino Acid	Lysine Metabolism	189	23284-33-5	2825	189.16
102			5-hydroxylysine		0.94	1.08		0.0331	0.2627		1.13	1.0625	1.0243	1.1038		100	100	100	100		Amino Acid	Lysine Metabolism	100000054	13204-98-3	2790	163.108
103			5-(galactosylhydroxy)-L-lysine		1.22	1.1		0.6752	0.7325		0.9693	1.1852	0.9564	1.0534		100	100	100	100		Amino Acid	Lysine Metabolism	100002462	32448-36-5	2755	325.161
109			glutarylcarnitine (C5-DC)		1.08	1.1		0.3824	0.5951		1.048	1.1302	1.0154	1.1136		100	100	100	100		Amino Acid	Lysine Metabolism	100001593	102636-82-8	2393	276.144
113			pipecolate		1.51	0.88		0.5	0.6526		1.1365	1.7157	1.2451	1.0972		100	100	100	100		Amino Acid	Lysine Metabolism	1025	4043-87-2	2200	130.086
114			6-oxopiperidine-2-carboxylate		1.04	1.07		0.5803	0.6913		1.0767	1.115	1.1128	1.1891		100	100	100	100		Amino Acid	Lysine Metabolism	100004499	34622-39-4	965	142.051
119			N,N,N-trimethyl-5-aminovalerate		1.03	1.1		0.0454	0.2916		1.0642	1.0998	0.9164	1.0064		100	100	100	100		Amino Acid	Lysine Metabolism	100015962		2186	160.133
120		Phenylalanine Metabolism	phenylalanine		0.97	1.02		0.2554	0.5212		1.0468	1.0135	0.9915	1.0149		100	100	100	100		Amino Acid	Phenylalanine Metabolism	460	63-91-2	2878	166.086
121			N-acetylphenylalanine		1.12	1.01		0.3034	0.5525		1.0358	1.1562	0.9584	0.9674		100	100	100	100		Amino Acid	Phenylalanine Metabolism	100001256	2018-61-3	2597	206.082
122			1-carboxyethylphenylalanine		0.98	1.13		0.1517	0.4447		1.4919	1.461	0.9878	1.1146		100	100	100	100		Amino Acid	Phenylalanine Metabolism	100020419		2844	236.093
125			phenylpyruvate		0.87	0.82		0.0322	0.2616		1.143	0.9912	1.0638	0.8676		100	100	100	100		Amino Acid	Phenylalanine Metabolism	241	156-06-9	2515	163.04
126			phenyllactate (PLA)		1.02	0.8		0.8706	0.7822		1.0478	1.0679	1.466	1.1729		100	100	100	100		Amino Acid	Phenylalanine Metabolism	100000774	828-01-3	2208	165.056
130			phenylacetate		0.74	1.16		0.1844	0.4683		1.2467	0.9214	1.0879	1.2637		83	83	100	100		Amino Acid	Phenylalanine Metabolism	100000011	103-82-2	2150	91.0554
131			4-hydroxyphenylacetate		0.98	0.9		0.6797	0.7325		1.0265	1.0033	1.1536	1.0405		100	75	91	100		Amino Acid	Phenylalanine Metabolism	144	156-38-7	1361	151.04
136		Tyrosine Metabolism	tyrosine		0.93	1		0.8157	0.7621		1.0533	0.9842	1.0124	1.0154		100	100	100	100		Amino Acid	Tyrosine Metabolism	815	60-18-4	2430	182.081
137			N-acetyltyrosine		1.23	1.08		0.3443	0.5721		0.8979	1.1061	0.8887	0.9585		92	83	73	100		Amino Acid	Tyrosine Metabolism	100001104	537-55-3	1680	222.077
146			4-hydroxyphenylpyruvate		1.11	1.2		0.0136	0.1995		0.9514	1.0555	0.8665	1.0415		100	100	100	100		Amino Acid	Tyrosine Metabolism	1141	156-39-8	1690	179.035
149			3-(4-hydroxyphenyl)lactate		1	1.21		0.0021	0.157		1.0725	1.0715	0.873	1.0542		100	100	100	100		Amino Acid	Tyrosine Metabolism	240	6482-98-0	1379	181.051
153			phenol sulfate		0.83	1.11		0.9345	0.7948		1.6463	1.3646	1.1439	1.2726		100	100	100	100		Amino Acid	Tyrosine Metabolism	100001510	937-34-8	2156	172.991
156			4-methoxyphenol sulfate		0.71	0.38		0.0638	0.3205		1.7213	1.2237	1.5149	0.5709		100	92	100	100		Amino Acid	Tyrosine Metabolism	100006262	3233-60-1	2412	203.002
164			vanillactate		1.15	1.14		0.3502	0.5765		1.0374	1.1942	0.8006	0.9105		83	92	82	91		Amino Acid	Tyrosine Metabolism	100006129	2475-56-1	1625	211.061
165			vanillylmandelate (VMA)		0.97	1.13		0.2263	0.5042		0.9694	0.9369	0.9501	1.0759		100	100	100	100		Amino Acid	Tyrosine Metabolism	1111	55-10-7	941	197.046
167			3-methoxytyrosine		1.16	1.05		0.3347	0.5641		0.9576	1.1061	0.9211	0.9716		100	100	100	100		Amino Acid	Tyrosine Metabolism	1342	300-48-1	2555	212.092
169			3-methoxytyramine sulfate		1.04	0.83		0.1785	0.46		1.0164	1.0527	1.2273	1.0173		100	100	100	91		Amino Acid	Tyrosine Metabolism	100004634		1722	246.044
173			homovanillate (HVA)		1.27	0.94		0.4208	0.6056		0.9782	1.2375	0.9332	0.8767		100	83	91	64		Amino Acid	Tyrosine Metabolism	117	306-08-1	1649	181.051
182			gentisate		0.75	0.64		0.2153	0.4913		1.2826	0.9556	1.5485	0.9923		83	83	73	82		Amino Acid	Tyrosine Metabolism	100000447	490-79-9	905	153.019
184			2-hydroxyphenylacetate		1.06	1.15		0.5909	0.6966		1.0827	1.147	0.7693	0.8862		83	75	82	82		Amino Acid	Tyrosine Metabolism	235	614-75-5	2164.6	151.04
188			dopamine 3-O-sulfate		1.12	0.98		0.6044	0.7024		1.1065	1.2404	1.2257	1.199		100	100	100	100		Amino Acid	Tyrosine Metabolism	100006361		1556.2	232.028
189			p-cresol glucuronide*		1.35	1.27		0.0195	0.2205		0.8974	1.2099	1.383	1.7591		92	100	91	100		Amino Acid	Tyrosine Metabolism	100006191	17680-99-8	2420	283.082
190			tyramine O-sulfate		0.52	1.62		0.0931	0.3614		1.7766	0.9316	0.8918	1.442		92	100	100	100		Amino Acid	Tyrosine Metabolism	100006092	30223-92-8	1565	216.034
207			thyroxine		0.94	0.97		0.8149	0.7621		1.0696	1.007	1.1115	1.0774		100	100	100	100		Amino Acid	Tyrosine Metabolism	1094	51-48-9	4808	775.679
211		Tryptophan Metabolism	tryptophan		0.95	0.96		0.2536	0.5207		1.0645	1.0145	0.9868	0.9479		100	100	100	100		Amino Acid	Tryptophan Metabolism	565	73-22-3	2986	205.097
212			N-acetyltryptophan		0.95	0.97		0.6295	0.7103		1.1737	1.1124	1.1078	1.0783		100	100	100	100		Amino Acid	Tryptophan Metabolism	100001254	1218-34-4	2630	245.093
218			C-glycosyltryptophan		1.3	0.93		0.2957	0.5498		0.99	1.2843	1.1001	1.0223		100	100	100	100		Amino Acid	Tryptophan Metabolism	100006379	180509-18-6	1777	365.135
220			tryptophan betaine		0.67	1.61		0.0526	0.3064		1.1815	0.7899	0.9972	1.6095		100	100	100	100		Amino Acid	Tryptophan Metabolism	100001743	20671-76-5	2673	247.144
222			kynurenine		0.94	1		0.8936	0.7897		1.1612	1.0858	0.988	0.9862		100	100	100	100		Amino Acid	Tryptophan Metabolism	100000265	2922-83-0	2739	209.092
224			N-acetylkynurenine (2)		0.96	0.94		0.5805	0.6913		0.7995	0.7645	0.5041	0.4757		50	42	45	64		Amino Acid	Tryptophan Metabolism	100006378		2378	249.088
226			kynurenate		1.1	1.05		0.6721	0.7324		1.2207	1.3488	1.058	1.1091		100	100	100	100		Amino Acid	Tryptophan Metabolism	98	492-27-3	2224	188.035
228			N-formylanthranilic acid		0.99	1.16		0.2359	0.5079		1.0639	1.0568	1.157	1.345		100	100	100	100		Amino Acid	Tryptophan Metabolism	100004561	3342-77-6	900	164.035
229			anthranilate		0.75	1.14		0.627	0.7103		0.9701	0.7253	0.935	1.0658		58	33	55	73		Amino Acid	Tryptophan Metabolism	1258	118-92-3	2606	138.055
232			xanthurenate		0.9	1.03		0.78	0.7566		1.4046	1.2706	0.9191	0.9457		100	100	100	100		Amino Acid	Tryptophan Metabolism	100000015	59-007	1476	204.03
234			picolinate		0.86	1.01		0.9847	0.8037		1.2906	1.1153	0.9872	0.9943		100	100	100	100		Amino Acid	Tryptophan Metabolism	1022	98-98-6	910	124.039
235			serotonin		0.21	0.39		0.0785	0.3422		6.8704	1.4583	3.0111	1.1818		75	75	73	73		Amino Acid	Tryptophan Metabolism	504	153-98-0	2550	177.102
238			5-hydroxyindoleacetate		0.72	1.06		0.38	0.5949		1.2244	0.8774	0.9581	1.0189		92	58	82	100		Amino Acid	Tryptophan Metabolism	71	54-16-0	1893	192.066
242			indolelactate		0.89	1.09		0.6004	0.7008		1.2002	1.0689	0.858	0.9358		100	100	100	100		Amino Acid	Tryptophan Metabolism	100000463	832-97-3	2286	204.067
243			indoleacetate		0.89	0.92		0.697	0.7348		1.2943	1.1555	1.0244	0.9429		100	100	100	100		Amino Acid	Tryptophan Metabolism	100001034	6505-45-9	2200	174.056
245			indolepropionate		1.1	0.64		0.0695	0.3283		1.4955	1.6512	2.0907	1.344		100	100	100	100		Amino Acid	Tryptophan Metabolism	100001083	830-96-6	2795	188.072
247			indoleacetylglutamine		1.01	0.96		0.7187	0.7348		1.8569	1.8765	1.007	0.9669		100	100	100	100		Amino Acid	Tryptophan Metabolism	100001731		2185	304.129
250			indole-3-carboxylate		0.88	1.11		0.9068	0.7924		0.7573	0.666	0.877	0.9725		50	50	91	82		Amino Acid	Tryptophan Metabolism	100002185	771-50-6	1710	160.04
253			5-hydroxyindole sulfate		0.58	0.84		0.6782	0.7325		1.1126	0.6476	0.5095	0.4281		67	75	55	36		Amino Acid	Tryptophan Metabolism	100009042		1928	212.002
255			3-indoxyl sulfate		0.88	1.06		0.4168	0.6056		1.2432	1.0897	0.9935	1.0569		100	100	100	100		Amino Acid	Tryptophan Metabolism	100000467	2642-37-7	2222.2	212.002
258			6-bromotryptophan		1.01	0.81		0.0446	0.2891		1.2915	1.3069	0.9478	0.7716		100	100	100	100		Amino Acid	Tryptophan Metabolism	100020414		3565	280.993
261		Leucine, Isoleucine and Valine Metabolism	leucine		0.92	1.03		0.4127	0.6056		1.1112	1.0168	1.003	1.0377		100	100	100	100		Amino Acid	Leucine, Isoleucine and Valine Metabolism	397	61-90-5	2864	132.102
262			N-acetylleucine		0.99	1.02		0.7961	0.7621		1.1863	1.1721	0.9954	1.0177		92	100	100	100		Amino Acid	Leucine, Isoleucine and Valine Metabolism	1082	1188-21-2	2400	172.098
263			1-carboxyethylleucine		0.8	1.08		0.3252	0.5641		1.2756	1.017	0.7598	0.818		58	67	55	73		Amino Acid	Leucine, Isoleucine and Valine Metabolism	100020425		2663	202.108
265			4-methyl-2-oxopentanoate		0.9	1.01		0.9017	0.791		1.083	0.9753	0.9191	0.9307		100	100	100	100		Amino Acid	Leucine, Isoleucine and Valine Metabolism	100000551	816-66-0	2170	129.056
268			alpha-hydroxyisocaproate		0.84	1		0.9366	0.7948		1.1273	0.9429	1.044	1.0466		100	100	100	100		Amino Acid	Leucine, Isoleucine and Valine Metabolism	100000706	10303-64-7	1840	131.071
271			isovalerate (i5:0)		0.86	1.21		0.6312	0.7103		1.0176	0.874	1.2829	1.5503		83	75	100	91		Amino Acid	Leucine, Isoleucine and Valine Metabolism	100000708	503-74-2	1564	101.061
272			isovalerylglycine		1.02	0.93		0.3888	0.5969		0.8397	0.8601	0.9031	0.8431		100	75	82	73		Amino Acid	Leucine, Isoleucine and Valine Metabolism	100001452	16284-60-9	1950	158.082
273			isovalerylcarnitine (C5)		0.82	1.19		0.193	0.4729		1.1165	0.9133	1.0241	1.222		100	100	100	100		Amino Acid	Leucine, Isoleucine and Valine Metabolism	100001393	31023-24-2	3085	246.17
280			beta-hydroxyisovalerate		0.83	1.02		0.5384	0.6834		1.1475	0.957	0.9825	1.0059		100	100	100	100		Amino Acid	Leucine, Isoleucine and Valine Metabolism	1442	625-08-1	1027	117.056
283			3-methylglutaconate		0.95	0.98		0.7746	0.7566		1.0764	1.0267	1.1045	1.0775		100	100	100	100		Amino Acid	Leucine, Isoleucine and Valine Metabolism	100002458	5746-90-7	2700	99.0452
287			3-methylglutarylcarnitine (2)		1.06	1.13		0.0024	0.157		1.0789	1.144	1.175	1.3318		100	100	100	100		Amino Acid	Leucine, Isoleucine and Valine Metabolism	100005850		2687	290.16
296			isoleucine		0.98	1.04		0.4124	0.6056		1.0717	1.0504	1.0173	1.0542		100	100	100	100		Amino Acid	Leucine, Isoleucine and Valine Metabolism	376	73-32-5	2800	132.102
298			N-acetylisoleucine		1.07	1.06		0.8678	0.7807		0.8745	0.9324	0.8436	0.8955		58	83	91	82		Amino Acid	Leucine, Isoleucine and Valine Metabolism	100001276	3077-46-1	2325	172.098
299			1-carboxyethylisoleucine		0.69	1.22		0.2009	0.4762		1.3047	0.9003	0.6388	0.7764		67	58	55	64		Amino Acid	Leucine, Isoleucine and Valine Metabolism	100020427		2628	202.108
300			3-methyl-2-oxovalerate		0.94	0.99		0.8594	0.7792		1.0861	1.016	0.9992	0.9935		100	100	100	100		Amino Acid	Leucine, Isoleucine and Valine Metabolism	100000036	1460-34-0;51829-07-3	2064.2	129.056
301			alpha-hydroxyisovalerate		0.9	1.1		0.2147	0.4913		1.1162	1.0045	0.9394	1.0309		100	100	100	100		Amino Acid	Leucine, Isoleucine and Valine Metabolism	100001300	600-37-3	1052	117.056
303			2-methylbutyrylcarnitine (C5)		0.76	1.04		0.9068	0.7924		1.3657	1.0402	1.0226	1.0635		100	92	100	91		Amino Acid	Leucine, Isoleucine and Valine Metabolism	100001509	31023-25-3	3050	246.17
305			2-methylbutyrylglycine		0.92	0.83		0.8006	0.7621		1.0451	0.9603	1.2122	1.0004		83	100	91	100		Amino Acid	Leucine, Isoleucine and Valine Metabolism	100001155	52320-67-9	2000	160.097
306			tiglylcarnitine (C5:1-DC)		0.92	1.01		0.706	0.7348		1.1677	1.0751	0.9804	0.9945		100	100	100	100		Amino Acid	Leucine, Isoleucine and Valine Metabolism	100001597	64191-86-2	2962	244.154
309			3-hydroxy-2-ethylpropionate		0.97	1.1		0.1525	0.4447		1.0597	1.0306	1.0764	1.1882		100	100	100	100		Amino Acid	Leucine, Isoleucine and Valine Metabolism	100001170	4374-62-3	975	117.056
311			ethylmalonate		1.06	0.93		0.8861	0.7872		1.0398	1.0995	1.5824	1.4711		100	100	100	100		Amino Acid	Leucine, Isoleucine and Valine Metabolism	2054	601-75-2	2785	131.035
312			methylsuccinate		0.92	0.92		0.3378	0.5666		1.1823	1.084	1.2293	1.1322		100	100	100	100		Amino Acid	Leucine, Isoleucine and Valine Metabolism	2051	498-21-5	2800	131.035
313			methylsuccinoylcarnitine		1.02	1.06		0.1261	0.4202		1.2898	1.3116	0.8922	0.9446		100	100	100	100		Amino Acid	Leucine, Isoleucine and Valine Metabolism	100009275		2589	276.144
318			valine		0.88	1.03		0.6316	0.7103		1.0784	0.9538	0.9907	1.0193		100	100	100	100		Amino Acid	Leucine, Isoleucine and Valine Metabolism	566	72-18-4	2479	118.086
319			N-acetylvaline		1	1.14		0.0891	0.3614		1.0493	1.0446	0.945	1.0814		100	100	100	100		Amino Acid	Leucine, Isoleucine and Valine Metabolism	1084	96-81-1	1704	158.082
321			1-carboxyethylvaline		0.82	1.01		0.9697	0.8014		1.385	1.131	0.9108	0.9222		100	92	100	91		Amino Acid	Leucine, Isoleucine and Valine Metabolism	100020423		2008	188.093
323			3-methyl-2-oxobutyrate		0.92	1.01		0.9569	0.7997		1.0544	0.9731	1.0117	1.0198		100	100	100	100		Amino Acid	Leucine, Isoleucine and Valine Metabolism	100000936	3715-29-5	1465	115.04
324			2-hydroxy-3-methylvalerate		0.84	1.01		0.8143	0.7621		1.1156	0.9339	1.1664	1.1787		100	100	100	100		Amino Acid	Leucine, Isoleucine and Valine Metabolism	100001541	488-15-3	1800	131.071
326			isobutyrylcarnitine (C4)		0.96	1.26		0.0504	0.3046		1.1165	1.0732	0.9152	1.151		100	100	100	100		Amino Acid	Leucine, Isoleucine and Valine Metabolism	100001055	25518-49-4	2810	232.154
327			isobutyrylglycine		0.99	1.31		0.1414	0.4341		0.912	0.9055	0.8024	1.0501		83	67	73	82		Amino Acid	Leucine, Isoleucine and Valine Metabolism	100001590	15926-18-8	1420	144.067
328			3-hydroxyisobutyrate		1.01	1.08		0.2599	0.5244		0.9953	1.0096	1.0963	1.1861		100	100	100	100		Amino Acid	Leucine, Isoleucine and Valine Metabolism	111	2068-83-9	1619	103.04
329			2,3-dihydroxy-2-methylbutyrate		1.11	0.93		0.5631	0.6866		0.9933	1.0986	0.9192	0.8543		100	100	100	91		Amino Acid	Leucine, Isoleucine and Valine Metabolism	100010869	14868-24-7	787	133.051
332		Methionine, Cysteine, SAM and Taurine Metabolism	methionine		1	1.09		0.0326	0.2616		1.0269	1.0235	0.9822	1.0704		100	100	100	100		Amino Acid	Methionine, Cysteine, SAM and Taurine Metabolism	415	63-68-3	2526	150.058
333			N-acetylmethionine		1.09	1.03		0.8229	0.7653		1.0158	1.1095	1.0114	1.0387		100	100	100	100		Amino Acid	Methionine, Cysteine, SAM and Taurine Metabolism	1083	65-82-7	1787	190.054
334			N-formylmethionine		1.19	1.14		0.083	0.3491		0.9623	1.144	0.9266	1.0522		100	100	100	100		Amino Acid	Methionine, Cysteine, SAM and Taurine Metabolism	194	4289-98-9	1543.8	176.039
335			S-methylmethionine		1.26	0.92		0.8442	0.7718		1.4868	1.8764	1.351	1.238		83	83	91	100		Amino Acid	Methionine, Cysteine, SAM and Taurine Metabolism	100002183	3493-12-07	2555	164.074
336			methionine sulfone		1.16	1.03		0.9723	0.8014		1.0662	1.2318	0.9787	1.0115		100	100	100	100		Amino Acid	Methionine, Cysteine, SAM and Taurine Metabolism	100004635	820-10-0	1250	182.048
337			methionine sulfoxide		0.96	1.14		0.0069	0.1709		1.0585	1.0147	0.9866	1.1199		100	100	100	100		Amino Acid	Methionine, Cysteine, SAM and Taurine Metabolism	100000039	3226-65-1	1272	166.053
343			S-adenosylhomocysteine (SAH)		1.01	0.72		0.0415	0.2815		1.0216	1.0332	1.0123	0.7258		83	83	91	82		Amino Acid	Methionine, Cysteine, SAM and Taurine Metabolism	197	979-92-0	1832.4	383.114
345			2,3-dihydroxy-5-methylthio-4-pentenoate (DMTPA)*		1.05	0.97		0.176	0.4585		1.1621	1.2165	1.025	0.9917		100	100	100	100		Amino Acid	Methionine, Cysteine, SAM and Taurine Metabolism	100020893		1156	177.023
349			cystathionine		0.79	0.98		0.8133	0.7621		1.3848	1.0966	0.8363	0.8226		100	92	100	100		Amino Acid	Methionine, Cysteine, SAM and Taurine Metabolism	310	535-34-2	2270	223.075
350			alpha-ketobutyrate		1.07	0.96		0.7006	0.7348		0.9818	1.0504	1.1224	1.0767		92	100	100	100		Amino Acid	Methionine, Cysteine, SAM and Taurine Metabolism	796	600-18-0	940	101.024
351			cysteine		1.02	0.93		0.3285	0.5641		0.9496	0.9727	1.0617	0.9924		100	100	100	100		Amino Acid	Methionine, Cysteine, SAM and Taurine Metabolism	800	52-90-4;56-89-3	1488	122.027
353			S-methylcysteine		1.2	1.03		0.9196	0.7939		1.1038	1.3254	1.0774	1.1049		100	100	100	100		Amino Acid	Methionine, Cysteine, SAM and Taurine Metabolism	100002749	1187-84-4	880	134.028
354			S-methylcysteine sulfoxide		1.27	1.12		0.8871	0.7872		1.3166	1.6688	1.2042	1.3488		100	100	100	100		Amino Acid	Methionine, Cysteine, SAM and Taurine Metabolism	100002927	6853-87-8	900	152.038
356			cysteine s-sulfate		0.83	0.88		0.2466	0.5122		1.3137	1.0879	1.4668	1.2935		100	100	100	100		Amino Acid	Methionine, Cysteine, SAM and Taurine Metabolism	100000808	1637-71-4	565	201.984
357			cystine		0.65	0.94		0.7438	0.7398		1.0872	0.7042	1.1196	1.0572		100	100	100	100		Amino Acid	Methionine, Cysteine, SAM and Taurine Metabolism	279	56-89-3	2000	241.031
360			lanthionine		0.71	1.4		0.8674	0.7807		1.2825	0.9115	0.5077	0.7126		75	75	45	55		Amino Acid	Methionine, Cysteine, SAM and Taurine Metabolism	100003892	3183-08-02	1730	209.059
362			cysteine sulfinic acid		0.9	1.04		0.3783	0.5936		1.0488	0.9487	1.0992	1.1401		100	92	100	100		Amino Acid	Methionine, Cysteine, SAM and Taurine Metabolism	100002113	207121-48-0	597	154.017
363			hypotaurine		0.93	0.51		0.0111	0.188		1.3044	1.2094	1.9208	0.977		100	100	100	100		Amino Acid	Methionine, Cysteine, SAM and Taurine Metabolism	358	300-84-5	724	110.027
364			taurine		0.95	0.63		0.0196	0.2205		1.373	1.3104	1.8731	1.1708		100	100	100	100		Amino Acid	Methionine, Cysteine, SAM and Taurine Metabolism	512	107-35-7	660	126.022
365			N-acetyltaurine		0.41	0.85		0.7799	0.7566		1.5212	0.6307	1.1142	0.9427		100	100	100	100		Amino Acid	Methionine, Cysteine, SAM and Taurine Metabolism	100005466		800	166.018
371		Urea cycle; Arginine and Proline Metabolism	arginine		1.02	1.06		0.0404	0.2815		1.0129	1.0326	0.974	1.0332		100	100	100	100		Amino Acid	Urea cycle; Arginine and Proline Metabolism	231	1119-34-2	2825	175.119
372			argininosuccinate		1.2	1.03		0.7103	0.7348		0.7215	0.8684	0.7067	0.7303		50	67	45	64		Amino Acid	Urea cycle; Arginine and Proline Metabolism	232	156637-58-0	2745	291.13
373			urea		0.9	1		0.8107	0.7621		1.1391	1.0299	1.0224	1.0264		100	100	100	100		Amino Acid	Urea cycle; Arginine and Proline Metabolism	533	57-13-6	700	121.072
375			ornithine		0.94	1.02		0.4126	0.6056		1.0385	0.9721	0.9996	1.0241		100	100	100	100		Amino Acid	Urea cycle; Arginine and Proline Metabolism	444	3184-13-2	2800	133.097
379			2-oxoarginine*		0.74	1.18		0.2662	0.5305		1.6094	1.1903	1.0765	1.2657		100	100	100	100		Amino Acid	Urea cycle; Arginine and Proline Metabolism	100002784	3715-10-04	1760	174.087
380			citrulline		0.98	1.01		0.7839	0.7583		1.0379	1.0175	1.0458	1.0595		100	100	100	100		Amino Acid	Urea cycle; Arginine and Proline Metabolism	391	372-75-8	1520	176.103
381			homoarginine		0.89	0.94		0.3301	0.5641		1.1665	1.0338	1.1781	1.1095		100	100	100	100		Amino Acid	Urea cycle; Arginine and Proline Metabolism	100000961	156-86-5	2882	189.135
382			homocitrulline		0.72	1.02		0.7832	0.7583		1.488	1.0742	1.0863	1.106		100	100	100	100		Amino Acid	Urea cycle; Arginine and Proline Metabolism	100000963	1190-49-4	1908	190.119
383			proline		0.94	1.03		0.5401	0.6836		1.0428	0.9774	0.9961	1.029		100	100	100	100		Amino Acid	Urea cycle; Arginine and Proline Metabolism	480	147-85-3	1603	116.071
386			dimethylarginine (SDMA + ADMA)		1	1.02		0.5184	0.668		1.0178	1.0209	1.0082	1.0319		100	100	100	100		Amino Acid	Urea cycle; Arginine and Proline Metabolism	100001810	102783-24-4	2850	203.15
387			N-acetylarginine		0.87	1.02		0.509	0.6607		1.1238	0.9773	1.0074	1.0311		100	100	100	100		Amino Acid	Urea cycle; Arginine and Proline Metabolism	100001266	155-84-0	2245	217.13
390			N-acetylcitrulline		0.48	1.04		0.4098	0.6056		1.6284	0.7783	0.9467	0.9807		100	67	82	100		Amino Acid	Urea cycle; Arginine and Proline Metabolism	100001577	33965-42-3	940	216.099
392			N-delta-acetylornithine		0.96	1.31		0.0179	0.2205		1.0556	1.016	0.9034	1.1863		100	100	100	100		Amino Acid	Urea cycle; Arginine and Proline Metabolism	100004523		858	173.093
393			N-alpha-acetylornithine		1.15	1.04		0.9704	0.8014		0.7544	0.8699	0.7478	0.777		50	67	55	55		Amino Acid	Urea cycle; Arginine and Proline Metabolism	100000285	6205-08-09	2000	175.108
394			N2,N5-diacetylornithine		1.17	1.33		0.0649	0.3205		1.2264	1.429	1.01	1.3475		100	92	100	100		Amino Acid	Urea cycle; Arginine and Proline Metabolism	100004575	39825-23-5	1367	215.104
396			N-methylhydroxyproline**		1.95	1.76		0.0205	0.2205		0.9496	1.85	1.0227	1.8007		83	100	82	100		Amino Acid	Urea cycle; Arginine and Proline Metabolism	100020215		1145	146.081
397			trans-4-hydroxyproline		0.99	1.25		0.0766	0.3359		1.1293	1.1125	0.9658	1.2081		100	100	100	100		Amino Acid	Urea cycle; Arginine and Proline Metabolism	1001	51-35-4	1064	132.066
399			pro-hydroxy-pro		1.01	1.06		0.4119	0.6056		1.0462	1.06	0.9691	1.031		100	100	100	100		Amino Acid	Urea cycle; Arginine and Proline Metabolism	100001167	18684-24-7	2128	229.118
402			N-methylproline		1.41	1.93		0.0097	0.188		1.1872	1.6751	1.017	1.9647		100	100	100	100		Amino Acid	Urea cycle; Arginine and Proline Metabolism	100001956	475-11-6	1335	130.086
405			argininate*		0.77	1.22		0.1935	0.4729		1.2755	0.9842	1.0086	1.2301		100	100	100	100		Amino Acid	Urea cycle; Arginine and Proline Metabolism	100002769	157-07-3	2150	176.103
410		Creatine Metabolism	guanidinoacetate		1.03	1.07		0.4384	0.616		1.0909	1.1229	1.0223	1.0899		100	100	100	100		Amino Acid	Creatine Metabolism	344	352-97-6	2884	116.047
411			creatine		0.93	1.09		0.2385	0.5079		1.1192	1.037	1.0113	1.1028		100	100	100	100		Amino Acid	Creatine Metabolism	1221	57-00-1	1947	132.077
412			creatinine		1.04	1.04		0.1548	0.4475		1.0554	1.096	1.0008	1.0396		100	100	100	100		Amino Acid	Creatine Metabolism	275	60-27-5	2055	114.066
420		Polyamine Metabolism	N-acetyl-isoputreanine*		1.06	1.07		0.1688	0.4493		0.9782	1.0323	1.0067	1.073		100	100	100	100		Amino Acid	Polyamine Metabolism	100020487		2305	203.139
421			spermidine		0.9	0.37		0.009	0.188		1.5423	1.3914	2.1386	0.7945		83	75	100	91		Amino Acid	Polyamine Metabolism	50	124-20-9	3355	146.165
425			acisoga		1.02	0.96		0.7158	0.7348		1.1385	1.1638	1.1089	1.0605		100	100	100	100		Amino Acid	Polyamine Metabolism	100004541	106692-36-8	2297	183.114
429			5-methylthioadenosine (MTA)		1.08	1.06		0.1035	0.3769		1.0074	1.0836	0.9909	1.0503		100	100	100	100		Amino Acid	Polyamine Metabolism	212	2457-80-9	2752	298.097
430			N-acetylputrescine		0.99	0.99		0.8661	0.7807		1.049	1.0404	1.0309	1.0191		100	100	100	100		Amino Acid	Polyamine Metabolism	192	18233-70-0	2230	131.118
434			4-acetamidobutanoate		0.94	1		0.6475	0.7189		0.9716	0.9178	1.0205	1.02		100	100	100	100		Amino Acid	Polyamine Metabolism	1113	3025-96-5	894	144.067
436			(N(1) + N(8))-acetylspermidine		1.06	1.01		0.9426	0.7948		1.0233	1.0819	1.0161	1.0229		100	100	100	100		Amino Acid	Polyamine Metabolism	100016038		3080	188.176
439		Guanidino and Acetamido Metabolism	4-guanidinobutanoate		0.66	1.34		0.3649	0.5884		1.8938	1.2518	0.8399	1.1296		100	92	91	100		Amino Acid	Guanidino and Acetamido Metabolism	100000096	463-003;463-00-3	2320	146.092
445		Glutathione Metabolism	cysteine-glutathione disulfide		0.99	0.75		0.1799	0.4619		0.972	0.9589	1.3199	0.9939		100	100	100	100		Amino Acid	Glutathione Metabolism	100001437	13081-14-6	2465	427.095
448			cysteinylglycine		1.03	0.93		0.4983	0.6526		0.9526	0.982	0.9981	0.9257		100	100	100	100		Amino Acid	Glutathione Metabolism	278	19246-18-5	2132	179.048
449			cysteinylglycine disulfide*		0.99	1.01		0.8449	0.7718		1.0086	0.9947	0.9958	1.0031		100	100	100	100		Amino Acid	Glutathione Metabolism	100002466	70555-24-7	2547	298.053
450			cys-gly, oxidized		0.88	0.95		0.3231	0.5641		1.1451	1.0072	0.9696	0.9227		100	100	100	100		Amino Acid	Glutathione Metabolism	1224	7729-20-6	2947	355.074
451			5-oxoproline		0.86	0.93		0.3226	0.5641		1.0595	0.9108	1.0284	0.9571		100	100	100	100		Amino Acid	Glutathione Metabolism	1021	98-79-3	738.5	128.035
452			2-aminobutyrate		0.98	1.03		0.6464	0.7189		0.9654	0.9479	1.0618	1.0955		100	100	100	100		Amino Acid	Glutathione Metabolism	1128	1492-24-6	2059	104.071
454			2-hydroxybutyrate/2-hydroxyisobutyrate		1.02	0.94		0.5993	0.7007		1.0193	1.042	1.1316	1.0587		100	100	100	100		Amino Acid	Glutathione Metabolism	100008928		1258	103.04
465	Peptide	Gamma-glutamyl Amino Acid	gamma-glutamylalanine		1.15	0.96		0.9195	0.7939		0.9752	1.1188	1.0461	1.0029		92	75	91	91		Peptide	Gamma-glutamyl Amino Acid	100001843	5875-41-2	1986	219.098
467			gamma-glutamylglutamate		0.92	1		0.9403	0.7948		1.0213	0.9392	1.0252	1.0293		100	100	100	100		Peptide	Gamma-glutamyl Amino Acid	331	1116-22-9	1775	277.103
468			gamma-glutamylglutamine		1	0.97		0.4325	0.6112		1.0297	1.0265	1.0588	1.0232		100	100	100	100		Peptide	Gamma-glutamyl Amino Acid	1140	10148-81-9	1430	276.119
469			gamma-glutamylglycine		1.04	1.06		0.1932	0.4729		1.0805	1.1222	1.0166	1.0815		100	100	100	100		Peptide	Gamma-glutamyl Amino Acid	100001294	1948-29-4	1535	205.082
470			gamma-glutamylhistidine		1.08	1.01		0.8815	0.7872		1.0589	1.1436	0.8951	0.9058		100	100	100	100		Peptide	Gamma-glutamyl Amino Acid	1235	37460-15-4	2740	285.119
471			gamma-glutamylisoleucine*		0.87	1.06		0.5834	0.6913		1.2667	1.1017	1.0183	1.0747		100	100	100	100		Peptide	Gamma-glutamyl Amino Acid	100001485		2940	261.144
472			gamma-glutamylleucine		0.86	1.03		0.7275	0.7348		1.194	1.0318	1.0411	1.0704		100	100	100	100		Peptide	Gamma-glutamyl Amino Acid	1268	2566-39-4	2991	261.144
473			gamma-glutamyl-alpha-lysine		0.99	1.09		0.0197	0.2205		1.0115	0.9993	1.0134	1.1095		100	100	100	100		Peptide	Gamma-glutamyl Amino Acid	100010901		2784	276.155
474			gamma-glutamyl-epsilon-lysine		1.03	1.08		0.1949	0.4735		1.031	1.0619	1.0377	1.117		100	100	100	100		Peptide	Gamma-glutamyl Amino Acid	100001262	17105-15-6	2725	276.155
475			gamma-glutamylmethionine		0.97	1.06		0.7642	0.7516		1.0694	1.033	1.1151	1.1825		100	100	100	100		Peptide	Gamma-glutamyl Amino Acid	100001313	17663-87-5	2640	279.101
476			gamma-glutamylphenylalanine		0.93	1.02		0.5195	0.6682		1.079	1.0068	1.0282	1.0445		100	100	100	100		Peptide	Gamma-glutamyl Amino Acid	100000491	7432-24-8	2992	295.129
477			gamma-glutamylthreonine		1.05	1.09		0.1751	0.4585		1.012	1.0642	0.9583	1.049		100	100	100	100		Peptide	Gamma-glutamyl Amino Acid	100001314	5652-48-2	1750	249.108
478			gamma-glutamyltryptophan		1.05	0.98		0.6361	0.7126		0.9926	1.0403	1.1392	1.1116		100	100	100	100		Peptide	Gamma-glutamyl Amino Acid	100001295	66471-20-3	2975	334.14
479			gamma-glutamyltyrosine		0.93	1.02		0.5829	0.6913		1.0986	1.0223	1.1019	1.1288		100	92	91	100		Peptide	Gamma-glutamyl Amino Acid	1102	7432-23-7	2518	311.124
480			gamma-glutamylvaline		0.94	0.9		0.1862	0.4697		1.0626	1.0032	0.9851	0.8849		100	100	100	100		Peptide	Gamma-glutamyl Amino Acid	100001126	2746-34-1	2700	247.129
482			gamma-glutamylcitrulline*		0.88	0.93		0.3889	0.5969		1.0352	0.9107	1.1253	1.0453		100	100	100	100		Peptide	Gamma-glutamyl Amino Acid	100020241		1644	305.146
483			gamma-glutamyl-2-aminobutyrate		0.94	1.03		0.8653	0.7807		0.9366	0.8819	1.1273	1.1594		100	92	91	100		Peptide	Gamma-glutamyl Amino Acid	100001502	16869-42-4	2380	233.113
665		Dipeptide	isoleucylglycine		0.92	0.82		0.3249	0.5641		0.7816	0.7169	0.8343	0.6854		58	83	82	64		Peptide	Dipeptide	100003169	868-28-0	1992	187.109
684			leucylglycine		0.77	0.57		0.0067	0.1709		1.0755	0.8245	1.5252	0.8715		83	50	100	82		Peptide	Dipeptide	100003185	686-50-0	2778	189.123
733			phenylalanylalanine		0.75	1.05		0.8071	0.7621		1.146	0.856	0.9017	0.9429		92	75	82	73		Peptide	Dipeptide	100003589	3918-87-4	2909	237.123
737			phenylalanylglycine		0.8	0.97		0.59	0.6966		1.0692	0.8552	0.9995	0.9676		100	92	100	91		Peptide	Dipeptide	100003588	721-90-4	2898	223.108
756			prolylglycine		0.87	1.41		0.0641	0.3205		1.2456	1.0842	1.0037	1.417		100	100	100	100		Peptide	Dipeptide	100003674	2578-57-6	2136	173.092
837			valylglycine		1	0.81		0.0226	0.2279		0.6172	0.6172	0.7636	0.6172		0	8	27	0		Peptide	Dipeptide	100003641	686-43-1	2444	175.108
840			valylleucine		0.82	0.98		0.8666	0.7807		1.0297	0.8463	1.085	1.0618		100	100	100	100		Peptide	Dipeptide	100003210	22906-55-4	3138	231.17
923		Acetylated Peptides	phenylacetylcarnitine		0.63	1.27		0.1323	0.4244		1.4294	0.9043	1.2479	1.5903		100	100	100	100		Peptide	Acetylated Peptides	100006108	287108-21-8	3092	280.154
925			phenylacetylglutamate		1.27	1.42		0.0121	0.188		0.8968	1.1406	1.006	1.4257		83	92	82	91		Peptide	Acetylated Peptides	100009045		1630	264.088
926			phenylacetylglutamine		1.01	1.31		0.0267	0.2457		0.9221	0.9312	0.9497	1.2452		100	100	100	100		Peptide	Acetylated Peptides	100001417	28047-15-6	2330	263.104
928			4-hydroxyphenylacetylglutamine		0.96	1.14		0.4878	0.6437		1.2225	1.1786	1.0413	1.1916		100	92	100	100		Peptide	Acetylated Peptides	100010850		1650	279.099
955	Carbohydrate	Glycolysis, Gluconeogenesis, and Pyruvate Metabolism	1,5-anhydroglucitol (1,5-AG)		0.68	0.99		0.8595	0.7792		1.3097	0.8903	1.0807	1.0701		100	100	100	100		Carbohydrate	Glycolysis, Gluconeogenesis, and Pyruvate Metabolism	100000580	154-58-5	802	163.061
958			glucose		1.04	1.01		0.7506	0.7445		1.0053	1.0417	0.9974	1.01		100	100	100	100		Carbohydrate	Glycolysis, Gluconeogenesis, and Pyruvate Metabolism	572	50-99-7	2342	225.062
972			3-phosphoglycerate		0.71	0.36		0.0165	0.2151		2.6917	1.8986	4.2969	1.5271		100	100	100	91		Carbohydrate	Glycolysis, Gluconeogenesis, and Pyruvate Metabolism	132	80731-10-8	590	187
973			phosphoenolpyruvate (PEP)		0.96	0.35		0.4084	0.6056		0.9662	0.9252	1.8936	0.66		42	33	45	64		Carbohydrate	Glycolysis, Gluconeogenesis, and Pyruvate Metabolism	463	10526-80-4	4212	166.975
974			pyruvate		0.99	0.98		0.573	0.689		1.0207	1.0105	0.9907	0.9688		100	100	100	100		Carbohydrate	Glycolysis, Gluconeogenesis, and Pyruvate Metabolism	823	127-17-3	1083	87.0088
975			lactate		0.98	0.9		0.1579	0.4476		1.0191	0.9955	1.0471	0.9438		100	100	100	100		Carbohydrate	Glycolysis, Gluconeogenesis, and Pyruvate Metabolism	482	79-33-4	1468.8	89.0244
978			glycerate		1.05	0.98		0.8387	0.7711		0.9645	1.0114	1.022	1.0004		100	100	100	100		Carbohydrate	Glycolysis, Gluconeogenesis, and Pyruvate Metabolism	1052	600-19-1	2070.4	105.019
993		Pentose Metabolism	ribitol		1.05	1.1		0.2643	0.5288		1.0936	1.1478	0.8738	0.9611		100	100	100	100		Carbohydrate	Pentose Metabolism	100000406	488-81-3	1789.6	151.061
994			ribonate		0.93	1.01		0.9282	0.7946		1.1953	1.1162	0.9393	0.9456		100	100	100	100		Carbohydrate	Pentose Metabolism	100001007	5336-08-03	2425	165.04
998			xylose		0.79	0.78		0.0565	0.3084		1.1263	0.8866	1.0131	0.7891		83	67	82	64		Carbohydrate	Pentose Metabolism	826	609-06-3	1727	195.051
1000			arabinose		0.7	0.37		0.0007	0.154		0.7477	0.5198	0.9276	0.345		75	42	91	36		Carbohydrate	Pentose Metabolism	828	28697-53-2	1804.5	195.051
1015			arabitol/xylitol		1.01	1.1		0.3933	0.5986		1.1008	1.1093	0.9168	1.009		100	100	100	100		Carbohydrate	Pentose Metabolism	100006430		1932.4	151.061
1017			arabonate/xylonate		0.99	1.02		0.9631	0.8014		1.3194	1.3002	0.9507	0.9734		100	100	100	100		Carbohydrate	Pentose Metabolism	100006115		2700	165.04
1019			ribulonate/xylulonate*		1.13	1.17		0.0525	0.3064		1.0426	1.1799	0.9453	1.1087		100	100	100	100		Carbohydrate	Pentose Metabolism	100019968		2350	165.04
1025		Glycogen Metabolism	maltotriose		0.53	0.41		0.0075	0.1709		0.551	0.2908	0.7471	0.3085		42	33	73	18		Carbohydrate	Glycogen Metabolism	100000276	1109-28-0	812	503.162
1050		Disaccharides and Oligosaccharides	sucrose		0.8	2.56		0.2844	0.5473		0.5699	0.4552	0.4363	1.1153		17	17	18	9		Carbohydrate	Disaccharides and Oligosaccharides	935	57-50-1	3092	387.114
1068		Fructose, Mannose and Galactose Metabolism	fructose		1	1.17		0.5515	0.6866		1.1426	1.1462	1.0152	1.1925		100	100	100	100		Carbohydrate	Fructose, Mannose and Galactose Metabolism	878	57-48-7	2065	225.062
1073			mannitol/sorbitol		1.17	1.16		0.4323	0.6112		1.4608	1.7124	1.3087	1.5144		100	100	100	100		Carbohydrate	Fructose, Mannose and Galactose Metabolism	100001740		2320	181.072
1074			mannose		1.03	1.1		0.1318	0.4244		1.0299	1.059	0.964	1.062		100	100	100	100		Carbohydrate	Fructose, Mannose and Galactose Metabolism	803	3458-28-4	2200	225.062
1094			galactonate		0.85	0.93		0.4455	0.6193		0.5894	0.5027	0.7582	0.7081		58	50	73	45		Carbohydrate	Fructose, Mannose and Galactose Metabolism	100001026	299-28-5	3085	195.051
1122		Aminosugar Metabolism	glucuronate		1.08	1.91		0.0011	0.157		1.1812	1.2731	0.8304	1.5824		100	100	100	100		Carbohydrate	Aminosugar Metabolism	100000257	207300-70-7	3233.3	193.035
1133			N-acetylneuraminate		0.91	0.76		0.0279	0.2457		1.1694	1.0637	1.2259	0.9363		100	100	100	100		Carbohydrate	Aminosugar Metabolism	1162	131-48-6	660	310.113
1144			N-acetylglucosaminylasparagine		0.98	0.83		0.0715	0.3299		1.0756	1.0575	1.0654	0.8809		100	100	100	100		Carbohydrate	Aminosugar Metabolism	1215	2776-93-4	1212	336.14
1145			erythronate*		1.04	1.08		0.0925	0.3614		1.0534	1.0924	0.9891	1.0654		100	100	100	100		Carbohydrate	Aminosugar Metabolism	100001320	88759-55-1	2186	135.03
1147			N-acetylglucosamine/N-acetylgalactosamine		0.97	0.95		0.2204	0.4956		1.0408	1.0124	1.0962	1.0468		100	100	100	100		Carbohydrate	Aminosugar Metabolism	100006435		715	222.097
1152	Energy	TCA Cycle	citrate		1.03	0.97		0.4368	0.6156		0.9722	1.0019	1.1273	1.0912		100	100	100	100		Energy	TCA Cycle	1124	77-92-9	582	191.02
1154			aconitate [cis or trans]		1.08	0.91		0.0547	0.3064		0.9109	0.988	1.1328	1.0276		100	100	100	100		Energy	TCA Cycle	100001359		580	173.009
1157			isocitric lactone		1.58	1.09		0.3302	0.5641		1.0079	1.5971	1.0908	1.1895		92	100	100	100		Energy	TCA Cycle	100009239	4702-32-3	2970	173.009
1158			alpha-ketoglutarate		1.12	1.19		0.0053	0.1709		0.9977	1.1178	0.9183	1.0913		100	100	100	100		Energy	TCA Cycle	93	305-72-6;328-50-7;22202-68-2	2700	145.014
1160			succinylcarnitine (C4-DC)		0.95	1.01		0.6863	0.7345		1.126	1.0749	1.2332	1.2476		100	92	100	100		Energy	TCA Cycle	100001948	256928-74-2	2291	262.129
1161			succinate		1.02	1.37		0.2675	0.5307		1.9812	2.0254	1.1077	1.5223		100	100	100	100		Energy	TCA Cycle	252	110-15-6	3149	117.019
1162			fumarate		1.08	1.09		0.0697	0.3283		1.0248	1.1049	0.9961	1.0869		100	100	100	100		Energy	TCA Cycle	330	100-17-8	3084	115.004
1163			malate		1.07	0.98		0.5639	0.6866		1.009	1.0804	1.0654	1.0398		100	100	100	100		Energy	TCA Cycle	409	6915-15-7	615.6	133.014
1177		Oxidative Phosphorylation	phosphate		0.97	1		0.9841	0.8037		1.0331	1.0016	0.9962	0.9932		100	100	100	100		Energy	Oxidative Phosphorylation	461	7664-38-2	576	98.9842
1179	Lipid	Fatty Acid Synthesis	malonylcarnitine		1.05	1.09		0.6067	0.7035		1.1264	1.1879	1.0072	1.0936		100	100	100	91		Lipid	Fatty Acid Synthesis	100001526	853728-01-5	2086	248.113
1181			2-methylmalonylcarnitine (C4-DC)		1.01	0.91		0.6172	0.7059		1.0331	1.0433	1.0362	0.9397		92	83	82	73		Lipid	Fatty Acid Synthesis	100001596	149181-64-6	2440	262.129
1195		Medium Chain Fatty Acid	caproate (6:0)		1.03	0.89		0.2109	0.4913		1.0504	1.0859	1.0909	0.9755		100	100	100	100		Lipid	Medium Chain Fatty Acid	926	142-62-1	2713.7	115.076
1197			caprylate (8:0)		1.08	0.91		0.2196	0.4955		1.0707	1.1592	1.159	1.0573		100	100	100	100		Lipid	Medium Chain Fatty Acid	932	124-07-2	4362	143.108
1199			caprate (10:0)		0.97	0.74		0.0277	0.2457		1.1734	1.1406	1.2573	0.9316		100	100	100	100		Lipid	Medium Chain Fatty Acid	888	334-48-5	5090.7	171.139
1201			10-undecenoate (11:1n1)		0.88	0.9		0.4282	0.6084		1.2585	1.1115	1.142	1.0297		100	100	100	100		Lipid	Medium Chain Fatty Acid	100001197	1333-28-4	5085.8	183.139
1202			laurate (12:0)		1.08	0.8		0.1152	0.3912		1.1131	1.2039	1.6022	1.2887		100	100	100	100		Lipid	Medium Chain Fatty Acid	181	143-07-7	5300	199.17
1203			5-dodecenoate (12:1n7)		1.02	0.86		0.2397	0.5079		1.2468	1.2778	1.5924	1.3722		92	100	100	100		Lipid	Medium Chain Fatty Acid	100001232	2430-94-6	5224	197.155
1205		Long Chain Fatty Acid	myristate (14:0)		1.13	1.03		0.5482	0.6863		0.8963	1.0125	1.235	1.2727		100	100	100	100		Lipid	Long Chain Fatty Acid	519	544-63-8	5440	227.202
1206			myristoleate (14:1n5)		1.16	0.86		0.2976	0.5498		1.0579	1.2246	1.5008	1.2909		100	100	100	100		Lipid	Long Chain Fatty Acid	100001198	544-64-9	5346.9	225.186
1209			pentadecanoate (15:0)		1.12	1.15		0.1729	0.4557		0.9397	1.0544	1.1315	1.301		100	100	100	100		Lipid	Long Chain Fatty Acid	980	1002-84-2;10002-84-2	5521	241.217
1210			palmitate (16:0)		1.15	1.09		0.3722	0.5893		0.888	1.0217	1.0624	1.1617		100	100	100	100		Lipid	Long Chain Fatty Acid	424	57-10-3	5618	255.233
1211			palmitoleate (16:1n7)		1.19	0.93		0.9597	0.8007		0.9516	1.1351	1.6951	1.5704		100	100	100	100		Lipid	Long Chain Fatty Acid	452	373-49-9	5475	253.217
1213			margarate (17:0)		1.26	1.13		0.4873	0.6437		0.8434	1.0633	1.0744	1.2101		100	100	100	100		Lipid	Long Chain Fatty Acid	891	506-12-7	5731	269.249
1214			10-heptadecenoate (17:1n7)		1.2	1.04		0.7915	0.7621		0.924	1.1123	1.3866	1.4433		100	100	100	100		Lipid	Long Chain Fatty Acid	100001278	29743-97-3	5555	267.233
1216			stearate (18:0)		1.08	1.11		0.5	0.6526		0.937	1.011	1.1048	1.2209		100	100	100	100		Lipid	Long Chain Fatty Acid	439	57-11-4	5872	283.264
1218			oleate/vaccenate (18:1)		1.18	1.1		0.381	0.5951		0.8392	0.9878	1.0978	1.2055		100	100	100	100		Lipid	Long Chain Fatty Acid	100008930		5655	281.249
1225			nonadecanoate (19:0)		1.12	1.22		0.2249	0.5025		0.9763	1.0964	1.0752	1.3114		100	100	100	100		Lipid	Long Chain Fatty Acid	892	646-30-0	6068	297.28
1226			10-nonadecenoate (19:1n9)		1.13	1.04		0.629	0.7103		0.9505	1.0772	1.3684	1.4166		100	100	100	100		Lipid	Long Chain Fatty Acid	100001277	73033-09-7	5780	295.264
1229			arachidate (20:0)		1.08	1.28		0.1297	0.4244		1.0005	1.0809	1.0433	1.3371		100	100	100	100		Lipid	Long Chain Fatty Acid	893	506-30-9	6240	311.296
1232			eicosenoate (20:1)		1.22	1.23		0.3019	0.5524		0.8259	1.0036	1.1957	1.4762		100	100	100	100		Lipid	Long Chain Fatty Acid	100001335		5950	309.28
1236			behenate (22:0)*		0.82	1.04		0.9224	0.7943		1.1392	0.9345	1.0741	1.1167		100	100	100	100		Lipid	Long Chain Fatty Acid	314	112-85-6	6745	339.327
1237			erucate (22:1n9)		1.07	2.13		0.0312	0.2565		0.9321	1.0006	0.9961	2.1177		100	100	100	100		Lipid	Long Chain Fatty Acid	1087	112-86-7	6355.6	337.311
1240			nervonate (24:1n9)*		1.03	1.22		0.3689	0.5892		1.1228	1.159	0.9881	1.2052		100	100	100	100		Lipid	Long Chain Fatty Acid	100001231	506-37-6	6804	365.342
1245		Polyunsaturated Fatty Acid (n3 and n6)	hexadecadienoate (16:2n6)		1.16	0.81		0.1976	0.4735		1.0191	1.1793	1.519	1.2293		100	100	100	100		Lipid	Polyunsaturated Fatty Acid (n3 and n6)	100009394	28290-73-5	5398	251.202
1249			stearidonate (18:4n3)		0.94	1.24		0.2513	0.5204		1.0045	0.9491	1.2745	1.5763		100	100	100	100		Lipid	Polyunsaturated Fatty Acid (n3 and n6)	100001229	111174-40-4	5395	275.202
1250			eicosapentaenoate (EPA; 20:5n3)		1.18	1.06		0.2145	0.4913		0.9729	1.1491	1.6716	1.7649		100	100	100	100		Lipid	Polyunsaturated Fatty Acid (n3 and n6)	2050	10-2005-9;10417-94-4	5450	301.217
1251			docosapentaenoate (n3 DPA; 22:5n3)		1.13	0.96		0.911	0.7924		0.7797	0.881	1.5192	1.4598		100	100	100	100		Lipid	Polyunsaturated Fatty Acid (n3 and n6)	100001181	2234-74-4	5571	329.249
1252			docosahexaenoate (DHA; 22:6n3)		1.12	1.2		0.0588	0.3099		0.9956	1.1174	1.4161	1.6933		100	100	100	100		Lipid	Polyunsaturated Fatty Acid (n3 and n6)	100000665	6217-54-5	5525	327.233
1253			docosatrienoate (22:3n3)		1.23	1.12		0.798	0.7621		0.5981	0.734	0.7128	0.7987		50	58	55	64		Lipid	Polyunsaturated Fatty Acid (n3 and n6)	100001195	59708-86-0	5823	333.28
1256			nisinate (24:6n3)		0.72	0.57		0.2373	0.5079		0.5599	0.4026	0.4315	0.2469		33	33	18	9		Lipid	Polyunsaturated Fatty Acid (n3 and n6)	100015785	68378-49-4	5657	355.264
1257			linoleate (18:2n6)		1.15	1.12		0.2805	0.5411		0.8853	1.0175	1.116	1.2449		100	100	100	100		Lipid	Polyunsaturated Fatty Acid (n3 and n6)	180	60-33-3	5535	279.233
1259			linolenate [alpha or gamma; (18:3n3 or 6)]		1.11	1.04		0.391	0.5969		0.9734	1.0779	1.1777	1.223		100	100	100	100		Lipid	Polyunsaturated Fatty Acid (n3 and n6)	100001337		5450	277.217
1261			dihomo-linolenate (20:3n3 or n6)		1.13	1.23		0.0265	0.2457		0.8772	0.9876	1.0287	1.2649		100	100	100	100		Lipid	Polyunsaturated Fatty Acid (n3 and n6)	100001739	17046-59-2	5596	305.249
1262			arachidonate (20:4n6)		1.14	1.27		0.0385	0.2815		0.888	1.0136	0.9323	1.1886		100	100	100	100		Lipid	Polyunsaturated Fatty Acid (n3 and n6)	229	506-32-1	5535	303.233
1263			adrenate (22:4n6)		1.09	1.12		0.5737	0.689		0.8738	0.9501	0.8677	0.9682		83	83	73	100		Lipid	Polyunsaturated Fatty Acid (n3 and n6)	100001193	2091-25-0	5678	331.264
1264			docosapentaenoate (n6 DPA; 22:5n6)		1.21	1.38		0.0077	0.1709		0.8756	1.0595	0.7811	1.0812		100	100	73	91		Lipid	Polyunsaturated Fatty Acid (n3 and n6)	100001580	25182-74-5	5624.5	329.249
1265			docosadienoate (22:2n6)		1.19	1.15		0.4257	0.6061		0.8895	1.0606	1.0575	1.2113		100	100	100	100		Lipid	Polyunsaturated Fatty Acid (n3 and n6)	100001182	7370-49-2	6034	335.296
1266			dihomo-linoleate (20:2n6)		1.29	1.11		0.4211	0.6056		0.8713	1.1237	1.2657	1.4049		100	100	100	100		Lipid	Polyunsaturated Fatty Acid (n3 and n6)	1231	2091-39-6	5730	307.264
1269			docosatrienoate (22:3n6)*		2.17	1.53		0.5461	0.6863		0.4748	1.0318	0.991	1.5145		42	67	55	73		Lipid	Polyunsaturated Fatty Acid (n3 and n6)	100015762		5850	333.28
1321		Fatty Acid, Branched	(12 or 13)-methylmyristate (a15:0 or i15:0)		1.14	0.98		0.777	0.7566		0.9158	1.0444	1.2689	1.2446		100	100	100	100		Lipid	Fatty Acid, Branched	100002344	2485-71-4	5499	241.217
1324			(14 or 15)-methylpalmitate (a17:0 or i17:0)		1.07	1.12		0.4627	0.632		0.8482	0.9063	1.0607	1.1837		100	100	100	100		Lipid	Fatty Acid, Branched	100002945		5695	269.249
1328			(16 or 17)-methylstearate (a19:0 or i19:0)		1	1.13		0.5065	0.6589		0.9548	0.9516	1.0509	1.1895		100	100	100	100		Lipid	Fatty Acid, Branched	100002356	2724-59-6	5993	297.28
1334			pristanate		0.96	1.13		0.6545	0.7222		0.9188	0.886	0.8907	1.003		75	67	82	82		Lipid	Fatty Acid, Branched	477	1189-37-3	5773	297.28
1335			2-hydroxyphytanate*		0.97	1.14		0.3195	0.5641		1.3158	1.2822	0.9645	1.0983		100	100	100	100		Lipid	Fatty Acid, Branched	100004414	14721-68-7	5751	327.29
1341		Fatty Acid, Dicarboxylate	glutarate (C5-DC)		1.18	0.86		0.8924	0.7897		0.9626	1.1334	1.4932	1.2792		75	92	91	100		Lipid	Fatty Acid, Dicarboxylate	339	110-94-1	2900	131.035
1345			2-hydroxyglutarate		1.02	0.95		0.6126	0.7052		0.9811	0.9978	1.0817	1.0321		100	100	100	100		Lipid	Fatty Acid, Dicarboxylate	100002070	40951-21-1	958	131.034
1346			4-hydroxy-2-oxoglutaric acid		0.82	1.37		0.2317	0.5079		1.4723	1.207	0.927	1.2662		100	100	91	100		Lipid	Fatty Acid, Dicarboxylate	100002537	1187-99-1	3073	161.009
1350			3-hydroxyadipate*		1.25	0.99		0.9515	0.7964		0.7424	0.9284	0.7052	0.7012		8	42	9	9		Lipid	Fatty Acid, Dicarboxylate	100004396		3131	161.046
1353			maleate		1.08	0.96		0.6048	0.7024		0.9979	1.0798	1.0104	0.9719		100	100	100	100		Lipid	Fatty Acid, Dicarboxylate	100000707	110-16-7	2640	115.004
1355			heptenedioate (C7:1-DC)*		1.34	1.08		0.3096	0.5549		0.747	1.0008	1.0769	1.161		75	92	91	100		Lipid	Fatty Acid, Dicarboxylate	100019981		2816	157.051
1360			azelate (C9-DC)		0.96	0.91		0.5281	0.6769		1.0145	0.9734	0.9034	0.8229		75	58	55	64		Lipid	Fatty Acid, Dicarboxylate	2029	123-99-9	2520	187.098
1362			sebacate (C10-DC)		0.78	0.83		0.3698	0.5892		1.6032	1.2449	1.1179	0.9231		100	83	100	91		Lipid	Fatty Acid, Dicarboxylate	100001211	111-20-6	1788	201.113
1364			dodecadienoate (12:2)*		1.09	0.96		0.619	0.7062		1.0123	1.0993	1.1214	1.081		100	100	100	100		Lipid	Fatty Acid, Dicarboxylate	100020478		5146	195.139
1366			dodecanedioate (C12-DC)		1.09	0.59		0.011	0.188		1.2261	1.332	1.3709	0.8115		100	100	100	100		Lipid	Fatty Acid, Dicarboxylate	100001102	693-23-2	2990	229.145
1367			tetradecanedioate (C14-DC)		0.61	0.58		0.1906	0.4707		3.9069	2.3847	1.3932	0.811		100	100	100	100		Lipid	Fatty Acid, Dicarboxylate	100001613	821-38-5	4000	257.176
1368			hexadecanedioate (C16-DC)		0.7	0.65		0.3075	0.5525		4.0495	2.8174	1.3059	0.855		100	100	100	100		Lipid	Fatty Acid, Dicarboxylate	100001614	505-54-4	4615	285.207
1370			hexadecenedioate (C16:1-DC)*		0.65	0.67		0.976	0.8014		4.0666	2.644	1.4509	0.9697		100	100	100	100		Lipid	Fatty Acid, Dicarboxylate	100019975		4380	283.191
1371			octadecanedioate (C18-DC)		0.96	0.76		0.1553	0.4475		1.7935	1.7184	1.3196	1.0062		100	100	100	100		Lipid	Fatty Acid, Dicarboxylate	100001615	871-70-5	5043	313.238
1372			octadecenedioate (C18:1-DC)*		0.9	0.93		0.349	0.5765		2.4561	2.1999	1.1672	1.0872		100	100	100	100		Lipid	Fatty Acid, Dicarboxylate	100019978		4875	311.223
1373			octadecadienedioate (C18:2-DC)*		0.85	0.85		0.5544	0.6866		2.6319	2.2438	1.1107	0.9397		100	92	100	91		Lipid	Fatty Acid, Dicarboxylate	100019982		4676	309.207
1374			eicosanodioate (C20-DC)		1.11	0.83		0.7294	0.7348		1.4535	1.6157	1.3296	1.105		100	100	100	100		Lipid	Fatty Acid, Dicarboxylate	100002951	2424-92-2	5200.9	341.27
1375			docosadioate (C22-DC)		1.49	0.76		0.5736	0.689		1.0158	1.5087	1.0899	0.829		75	100	91	100		Lipid	Fatty Acid, Dicarboxylate	100002952	505-56-6	5291.8	369.301
1376			3-carboxy-4-methyl-5-propyl-2-furanpropanoate (CMPF)		1.31	0.93		0.6776	0.7325		1.7739	2.3304	3.0442	2.8168		100	100	100	100		Lipid	Fatty Acid, Dicarboxylate	100001178	86879-39-2	2800	239.092
1377			hydroxy-CMPF*		1.1	0.9		0.7432	0.7398		1.1239	1.2361	1.9749	1.7698		100	100	91	91		Lipid	Fatty Acid, Dicarboxylate	100019794		1516	255.087
1378			3-carboxy-4-methyl-5-pentyl-2-furanpropionate (3-CMPFP)**		0.97	1.19		0.2104	0.4913		1.1671	1.1272	0.8767	1.0464		100	100	100	100		Lipid	Fatty Acid, Dicarboxylate	100020004		4000	267.124
1420		Fatty Acid, Amino	2-aminoheptanoate		1	0.82		0.0359	0.2758		1.0571	1.0553	1.2164	0.9966		100	100	100	100		Lipid	Fatty Acid, Amino	100004542	1115-90-8	3160	146.118
1425			2-aminooctanoate		0.94	0.87		0.4237	0.6056		1.337	1.263	1.2639	1.103		100	100	100	100		Lipid	Fatty Acid, Amino	100004227	644-90-6	750	160.133
1426			N-acetyl-2-aminooctanoate*		1.21	0.96		0.8044	0.7621		1.192	1.442	1.2007	1.1585		100	100	100	100		Lipid	Fatty Acid, Amino	100020204		3943	200.129
1436		Fatty Acid Metabolism (also BCAA Metabolism)	butyrylcarnitine (C4)		0.93	0.94		0.391	0.5969		1.0477	0.9767	1.3481	1.2654		100	100	100	100		Lipid	Fatty Acid Metabolism (also BCAA Metabolism)	100001054	25576-40-3	2860	232.154
1439			propionylcarnitine (C3)		0.86	1.17		0.1328	0.4244		1.1225	0.9622	0.9958	1.1685		100	100	100	100		Lipid	Fatty Acid Metabolism (also BCAA Metabolism)	100001162	17298-37-2	2590	218.139
1440			propionylglycine		1.03	1.06		0.7219	0.7348		1.1123	1.1433	1.0726	1.1349		100	92	91	100		Lipid	Fatty Acid Metabolism (also BCAA Metabolism)	100001150	21709-90-0	960	130.051
1442			methylmalonate (MMA)		0.97	0.97		0.6337	0.7115		0.7329	0.7075	0.735	0.7107		75	83	82	73		Lipid	Fatty Acid Metabolism (also BCAA Metabolism)	418	516-05-2	3078.4	117.019
1443		Fatty Acid Metabolism (Acyl Glutamine)	hexanoylglutamine		1.41	1.19		0.6972	0.7348		0.7373	1.0368	1.2114	1.4452		100	100	100	100		Lipid	Fatty Acid Metabolism (Acyl Glutamine)	100001733		2780	243.135
1449			4-methylhexanoylglutamine		1.86	1.21		0.9378	0.7948		0.718	1.3334	1.0011	1.2143		67	83	91	82		Lipid	Fatty Acid Metabolism (Acyl Glutamine)	100020631		3390	257.151
1454		Fatty Acid Metabolism(Acyl Glycine)	hexanoylglycine		1.22	1.16		0.7069	0.7348		1.0318	1.2636	1.1731	1.3587		75	83	82	82		Lipid	Fatty Acid Metabolism(Acyl Glycine)	100001527	24003-67-6	2900	172.098
1460			N-palmitoylglycine		0.96	0.93		0.3453	0.5723		1.0705	1.0238	1.1482	1.0647		100	100	100	100		Lipid	Fatty Acid Metabolism(Acyl Glycine)	100003686	2441-41-0	5580	312.254
1467			3-hydroxybutyroylglycine**		1.19	1.05		0.5354	0.6825		1.0281	1.2211	1.4396	1.5122		100	100	100	100		Lipid	Fatty Acid Metabolism(Acyl Glycine)	100020211		978	162.076
1470		Fatty Acid Metabolism(Acyl Carnitine)	acetylcarnitine (C2)		0.98	0.92		0.3682	0.5892		0.9544	0.9374	1.0932	1.0046		100	100	100	100		Lipid	Fatty Acid Metabolism(Acyl Carnitine)	100000802	5080-50-2	2282	204.123
1472			3-hydroxybutyrylcarnitine (1)		1.24	0.76		0.2295	0.5079		0.7643	0.9462	1.649	1.2486		100	100	100	100		Lipid	Fatty Acid Metabolism(Acyl Carnitine)	100003926		2400	248.149
1473			3-hydroxybutyrylcarnitine (2)		0.98	1.12		0.465	0.6323		0.9587	0.9391	1.1198	1.2561		100	92	91	100		Lipid	Fatty Acid Metabolism(Acyl Carnitine)	100009271		2340	248.149
1475			hexanoylcarnitine (C6)		1.09	1.03		0.472	0.6353		0.9699	1.0598	1.1163	1.1478		100	100	100	100		Lipid	Fatty Acid Metabolism(Acyl Carnitine)	100000781	6920-35-0	3358	260.186
1478			octanoylcarnitine (C8)		1.14	1.07		0.4006	0.6056		1.0072	1.1458	1.1504	1.2269		100	100	100	100		Lipid	Fatty Acid Metabolism(Acyl Carnitine)	100001247	3671-77-0	950	288.217
1480			decanoylcarnitine (C10)		1.12	1.13		0.3187	0.5641		1.0437	1.1712	1.0924	1.2322		100	100	100	100		Lipid	Fatty Acid Metabolism(Acyl Carnitine)	100001251	1492-27-9	1130	316.248
1482			5-dodecenoylcarnitine (C12:1)		1.33	0.91		0.4548	0.628		0.9346	1.241	1.0199	0.9291		100	92	91	100		Lipid	Fatty Acid Metabolism(Acyl Carnitine)	100016069		1135	342.264
1483			cis-4-decenoylcarnitine (C10:1)		1.13	1.12		0.1636	0.4493		1.073	1.2178	1.0524	1.179		100	100	100	100		Lipid	Fatty Acid Metabolism(Acyl Carnitine)	100002259	98930-66-6	1057	314.233
1484			laurylcarnitine (C12)		1.18	1.07		0.6929	0.7348		0.9647	1.1415	1.0925	1.1693		100	100	100	100		Lipid	Fatty Acid Metabolism(Acyl Carnitine)	100001392	25518-54-1	1235	344.28
1485			myristoylcarnitine (C14)		1.16	0.94		0.1963	0.4735		0.9338	1.0859	1.1119	1.0402		100	100	100	100		Lipid	Fatty Acid Metabolism(Acyl Carnitine)	100001270	18822-89-4	1350	372.311
1487			palmitoylcarnitine (C16)		1.11	0.92		0.1585	0.4476		0.9795	1.0909	1.0906	0.9985		100	100	100	100		Lipid	Fatty Acid Metabolism(Acyl Carnitine)	100000776	6865-14-1	1425	400.342
1488			palmitoleoylcarnitine (C16:1)*		1.18	0.99		0.7264	0.7348		0.9598	1.1349	1.1507	1.1365		100	100	100	100		Lipid	Fatty Acid Metabolism(Acyl Carnitine)	100009406		1357	398.326
1489			stearoylcarnitine (C18)		1.15	0.95		0.4784	0.6374		0.9321	1.0762	1.1379	1.0828		100	100	100	100		Lipid	Fatty Acid Metabolism(Acyl Carnitine)	100001391	18822-91-8	1485	428.373
1490			linoleoylcarnitine (C18:2)*		1.05	1		0.997	0.8043		1.066	1.1214	1.0464	1.0449		100	100	100	100		Lipid	Fatty Acid Metabolism(Acyl Carnitine)	100003151	36816-10-1	1430	424.342
1491			linolenoylcarnitine (C18:3)*		0.94	1.08		0.4143	0.6056		1.2185	1.1492	0.8717	0.9433		100	100	100	100		Lipid	Fatty Acid Metabolism(Acyl Carnitine)	100015831		1310	422.326
1492			3-hydroxyoleoylcarnitine		1.26	0.98		0.8885	0.7872		0.8897	1.1246	1.1073	1.0838		100	100	100	100		Lipid	Fatty Acid Metabolism(Acyl Carnitine)	100019801		1406	442.353
1493			oleoylcarnitine (C18:1)		1.08	0.98		0.7168	0.7348		0.9482	1.0221	1.0911	1.0727		100	100	100	100		Lipid	Fatty Acid Metabolism(Acyl Carnitine)	100001501	38677-66-6	1423	426.358
1495			myristoleoylcarnitine (C14:1)*		1.24	1.07		0.647	0.7189		0.9404	1.1625	1.1235	1.1977		100	100	100	100		Lipid	Fatty Acid Metabolism(Acyl Carnitine)	100006051	889848-55-9	1316	370.295
1496			suberoylcarnitine (C8-DC)		1.03	0.93		0.1901	0.4707		1.8528	1.9093	1.6104	1.5029		92	100	100	100		Lipid	Fatty Acid Metabolism(Acyl Carnitine)	100006627		2964	318.191
1499			adipoylcarnitine (C6-DC)		0.82	1.03		0.6499	0.7205		1.2649	1.0377	1.5173	1.5608		100	92	91	100		Lipid	Fatty Acid Metabolism(Acyl Carnitine)	100006614		2570	290.16
1500			3,4-methyleneheptanoylcarnitine		0.82	1.15		0.5559	0.6866		1.1371	0.9381	0.727	0.839		83	83	64	82		Lipid	Fatty Acid Metabolism(Acyl Carnitine)	100009234		4096	346.187
1502			pimeloylcarnitine/3-methyladipoylcarnitine (C7-DC)		1.3	1.33		0.0519	0.3064		0.9897	1.2907	1.0707	1.4235		100	100	100	100		Lipid	Fatty Acid Metabolism(Acyl Carnitine)	100009407		2773	304.175
1504			octadecanedioylcarnitine (C18-DC)*		0.96	0.96		0.7077	0.7348		4.9329	4.7576	1.3675	1.3136		100	100	100	100		Lipid	Fatty Acid Metabolism(Acyl Carnitine)	100005998	123233-50-1	1227	458.348
1505			octadecenedioylcarnitine (C18:1-DC)*		1.16	0.93		0.3334	0.5641		4.2712	4.9541	1.3211	1.2323		100	100	100	100		Lipid	Fatty Acid Metabolism(Acyl Carnitine)	100005996	251981-06-3	1180	456.332
1506			arachidoylcarnitine (C20)*		1.27	1.09		0.1723	0.4556		0.8961	1.1341	1.0433	1.1403		67	100	73	91		Lipid	Fatty Acid Metabolism(Acyl Carnitine)	100015833		1512	456.405
1507			arachidonoylcarnitine (C20:4)		1.07	1.1		0.3065	0.5525		1.0289	1.0979	1.0096	1.1137		100	100	100	100		Lipid	Fatty Acid Metabolism(Acyl Carnitine)	100015837		1353	448.342
1508			adrenoylcarnitine (C22:4)*		1.19	1.06		0.7791	0.7566		0.9287	1.1067	0.9887	1.0431		83	100	91	91		Lipid	Fatty Acid Metabolism(Acyl Carnitine)	100015850		1415	476.373
1509			behenoylcarnitine (C22)*		0.88	0.98		0.5491	0.6863		1.0104	0.8931	1.0364	1.0205		100	100	82	100		Lipid	Fatty Acid Metabolism(Acyl Carnitine)	100015832		1561	484.436
1511			dihomo-linolenoylcarnitine (C20:3n3 or 6)*		1.01	1.02		0.9235	0.7943		1.0114	1.0205	1.0849	1.1061		100	100	100	100		Lipid	Fatty Acid Metabolism(Acyl Carnitine)	100015840		1392	450.358
1512			dihomo-linoleoylcarnitine (C20:2)*		1.16	1.04		0.6806	0.7325		0.9485	1.1003	1.0577	1.1049		100	100	100	100		Lipid	Fatty Acid Metabolism(Acyl Carnitine)	100015839		1436	452.373
1513			eicosenoylcarnitine (C20:1)*		1.16	1.04		0.9124	0.7925		0.8818	1.0219	1.1538	1.1958		100	100	100	100		Lipid	Fatty Acid Metabolism(Acyl Carnitine)	100015838		1484	454.389
1517			docosapentaenoylcarnitine (C22:5n3)*		1.03	1.12		0.4388	0.616		0.8796	0.9046	0.888	0.9916		75	83	82	82		Lipid	Fatty Acid Metabolism(Acyl Carnitine)	100015851		1387	474.358
1518			docosahexaenoylcarnitine (C22:6)*		1.1	1.26		0.0312	0.2565		1.1685	1.288	1.4236	1.8005		100	100	100	100		Lipid	Fatty Acid Metabolism(Acyl Carnitine)	100015845		1349	472.342
1520			lignoceroylcarnitine (C24)*		0.82	0.97		0.5601	0.6866		1.0224	0.8334	1.1153	1.0855		92	92	100	100		Lipid	Fatty Acid Metabolism(Acyl Carnitine)	100015834		1603	512.467
1521			margaroylcarnitine (C17)*		1.09	0.96		0.5542	0.6866		0.9779	1.0678	1.0752	1.027		100	100	100	100		Lipid	Fatty Acid Metabolism(Acyl Carnitine)	100004054	106182-29-0	1424	414.358
1522			nervonoylcarnitine (C24:1)*		1.08	0.95		0.3579	0.5833		0.8667	0.9337	1.0559	0.9982		83	83	100	91		Lipid	Fatty Acid Metabolism(Acyl Carnitine)	100015846		1602	510.452
1523			cerotoylcarnitine (C26)*		0.92	1.03		0.8072	0.7621		1.0748	0.9839	1.0699	1.0976		100	100	100	100		Lipid	Fatty Acid Metabolism(Acyl Carnitine)	100015835		1649	540.499
1524			ximenoylcarnitine (C26:1)*		0.95	1.01		0.8262	0.7661		0.9684	0.9241	1.0633	1.0702		100	100	100	100		Lipid	Fatty Acid Metabolism(Acyl Carnitine)	100015836		1607	538.483
1530		Carnitine Metabolism	deoxycarnitine		0.94	1.06		0.1344	0.4244		1.0637	1.0021	1.0165	1.0816		100	100	100	100		Lipid	Carnitine Metabolism	100001662	6249-56-5	2052	146.118
1531			carnitine		0.96	1.07		0.0965	0.367		1.0139	0.969	0.9392	1.0065		100	100	100	100		Lipid	Carnitine Metabolism	100000007	461-05-2	1978	162.112
1534		Ketone Bodies	acetoacetate		1.17	0.79		0.1879	0.4707		0.7805	0.9112	1.5259	1.2035		100	100	100	100		Lipid	Ketone Bodies	1218	3483-11-02	1062	103.039
1536			3-hydroxybutyrate (BHBA)		1.33	0.8		0.3402	0.5679		0.8249	1.0944	1.7888	1.4295		100	100	100	100		Lipid	Ketone Bodies	254	625-72-9	1444	103.04
1539		Fatty Acid Metabolism (Acyl Choline)	palmitoylcholine		1.52	1.49		0.099	0.3686		0.9741	1.4849	0.9978	1.4836		100	100	100	100		Lipid	Fatty Acid Metabolism (Acyl Choline)	100009233		1482	342.337
1540			oleoylcholine		1.53	1.54		0.0796	0.3447		1.041	1.5907	1.015	1.5641		100	100	100	100		Lipid	Fatty Acid Metabolism (Acyl Choline)	100009331		1449	368.352
1541			palmitoloelycholine		2.03	1.23		0.257	0.5212		0.7434	1.5054	0.7904	0.9737		58	67	73	91		Lipid	Fatty Acid Metabolism (Acyl Choline)	100009334		1385	340.321
1542			dihomo-linolenoyl-choline		1.42	1.36		0.1484	0.443		0.9088	1.2863	1.0146	1.3826		100	92	100	100		Lipid	Fatty Acid Metabolism (Acyl Choline)	100009335		1424	392.352
1543			linoleoylcholine*		1.37	1.6		0.0572	0.3084		1.0327	1.4194	0.9692	1.5496		100	100	100	100		Lipid	Fatty Acid Metabolism (Acyl Choline)	100015760		1388	366.337
1545			stearoylcholine*		1.43	1.5		0.0963	0.367		0.9794	1.4029	1.007	1.5121		100	100	100	100		Lipid	Fatty Acid Metabolism (Acyl Choline)	100015759		1520	370.368
1546			docosahexaenoylcholine		1.51	1.5		0.0505	0.3046		0.8214	1.2388	1.0699	1.6058		100	100	100	100		Lipid	Fatty Acid Metabolism (Acyl Choline)	100009333		1378	414.337
1547			arachidonoylcholine		1.44	1.59		0.046	0.2927		1.026	1.4751	0.9831	1.559		100	100	100	100		Lipid	Fatty Acid Metabolism (Acyl Choline)	100009332		1390	390.337
1555		Fatty Acid, Monohydroxy	2-hydroxyoctanoate		1.05	0.78		0.423	0.6056		1.3573	1.4316	1.155	0.8974		100	100	100	100		Lipid	Fatty Acid, Monohydroxy	100000743	617-73-2	3736.8	159.103
1556			2-hydroxydecanoate		1.06	1.14		0.3909	0.5969		1.0561	1.1242	1.1349	1.2893		100	100	100	100		Lipid	Fatty Acid, Monohydroxy	100004089	5393-81-7	4840	187.134
1559			2-hydroxypalmitate		1.09	1.3		0.0212	0.2206		0.9787	1.0697	1.0209	1.3279		100	100	100	100		Lipid	Fatty Acid, Monohydroxy	100001579	764-67-0	5511.2	271.228
1561			2-hydroxystearate		1.08	1.24		0.0704	0.3294		1.0122	1.089	0.9928	1.2338		100	100	100	100		Lipid	Fatty Acid, Monohydroxy	1239	629-22-1	5695	299.259
1562			2-hydroxyarachidate*		0.95	1.43		0.0499	0.3046		1.0802	1.0277	0.903	1.2919		100	92	82	100		Lipid	Fatty Acid, Monohydroxy	100019892		5990	327.29
1563			2-hydroxybehenate		0.86	1.26		0.0648	0.3205		1.1618	0.9934	0.9681	1.2173		100	100	100	100		Lipid	Fatty Acid, Monohydroxy	100015637		6384	355.322
1565			2-hydroxynervonate*		0.94	1.19		0.1984	0.4735		1.1434	1.0712	0.9813	1.1638		100	100	100	100		Lipid	Fatty Acid, Monohydroxy	100015638		6345	381.337
1568			3-hydroxyhexanoate		1.25	1.11		0.2977	0.5498		0.8321	1.0369	1.0716	1.1934		100	100	100	100		Lipid	Fatty Acid, Monohydroxy	100006367	10191-24-9	1725	131.071
1569			3-hydroxyoctanoate		1.24	1.07		0.4089	0.6056		0.9494	1.176	1.1217	1.2042		100	100	100	100		Lipid	Fatty Acid, Monohydroxy	100000773	88930-08-9	3446	159.103
1571			3-hydroxydecanoate		1.35	1.03		0.9163	0.7939		1.048	1.4123	1.281	1.3198		100	100	100	100		Lipid	Fatty Acid, Monohydroxy	100000997	5561-87-5	4634.7	187.134
1572			3-hydroxysebacate		1.52	0.85		0.458	0.6292		1.1778	1.7906	1.0943	0.9281		75	92	100	91		Lipid	Fatty Acid, Monohydroxy	100001145	73141-46-5	1282	217.108
1573			3-hydroxylaurate		1.46	1.03		0.8871	0.7872		0.8765	1.2779	1.3027	1.3361		100	100	100	100		Lipid	Fatty Acid, Monohydroxy	100001112	53941-38-1	5175	215.165
1575			3-hydroxymyristate		1.04	0.98		0.8826	0.7872		0.922	0.9634	1.1238	1.098		100	100	100	100		Lipid	Fatty Acid, Monohydroxy	100000882	3422-31-9	5335	243.197
1577			3-hydroxyoleate*		1.11	1.15		0.291	0.5498		0.8844	0.9861	1.115	1.2871		100	100	100	100		Lipid	Fatty Acid, Monohydroxy	100019966		5508	297.244
1581			5-hydroxyhexanoate		0.77	1		0.9112	0.7924		0.677	0.518	0.9177	0.9138		50	42	73	55		Lipid	Fatty Acid, Monohydroxy	100001148	44843-89-2	1267	131.071
1588			16-hydroxypalmitate		0.85	0.81		0.0588	0.3099		1.216	1.0384	1.035	0.8433		100	100	100	82		Lipid	Fatty Acid, Monohydroxy	100002953	506-13-8	5236.2	271.228
1592			13-HODE + 9-HODE		1.28	0.87		0.4187	0.6056		0.8064	1.0286	1.1098	0.9679		75	100	100	100		Lipid	Fatty Acid, Monohydroxy	100002196		5275	295.228
1607			3-hydroxystearate		0.99	1.66		0.1374	0.4275		0.6201	0.6156	0.4702	0.7825		42	58	36	64		Lipid	Fatty Acid, Monohydroxy	100008933	45261-96-9	5674	299.259
1608			9-hydroxystearate		1.07	0.8		0.6116	0.7052		0.995	1.0666	1.0127	0.8062		92	92	91	91		Lipid	Fatty Acid, Monohydroxy	100005834	25498-28-6	5384	299.259
1613		Fatty Acid, Dihydroxy	12,13-DiHOME		1.14	0.88		0.8164	0.7621		0.7284	0.8336	0.8974	0.7862		58	67	73	82		Lipid	Fatty Acid, Dihydroxy	62	263399-35-5	5137	313.238
1614			9,10-DiHOME		1.05	0.96		0.8883	0.7872		1.3822	1.4527	0.9377	0.8981		50	67	64	73		Lipid	Fatty Acid, Dihydroxy	179	263399-34-4	5180	313.238
1707		Endocannabinoid	oleoyl ethanolamide		0.99	1.09		0.6177	0.7059		1.0283	1.0131	1.0971	1.1961		100	100	100	100		Lipid	Endocannabinoid	1137	11-58-0;111-58-0	6450	324.291
1710			palmitoyl ethanolamide		1.06	1.07		0.7121	0.7348		0.9933	1.0573	1.0247	1.0938		100	100	100	100		Lipid	Endocannabinoid	1489	544-31-0	6300	298.275
1719			N-oleoyltaurine		0.92	0.75		0.0615	0.3147		1.0624	0.9728	1.2055	0.9038		92	83	100	73		Lipid	Endocannabinoid	100003119	52514-04-2	5610	388.253
1720			N-stearoyltaurine		1.05	0.98		0.733	0.7374		0.9544	1.0033	1.152	1.1234		92	100	100	100		Lipid	Endocannabinoid	100003240	63155-80-6	5782	390.268
1721			N-palmitoyltaurine		1.03	0.68		0.2798	0.5411		0.8453	0.8738	0.9341	0.6388		67	50	73	55		Lipid	Endocannabinoid	100003239	83982-06-3	5560	362.237
1737			N-oleoylserine		0.81	1.01		0.9754	0.8014		0.9924	0.8069	1.1154	1.1212		92	83	91	91		Lipid	Endocannabinoid	100015641		5600	368.281
1742		Inositol Metabolism	myo-inositol		0.98	1.16		0.1669	0.4493		1.1072	1.0843	1.0011	1.1567		100	100	100	100		Lipid	Inositol Metabolism	363	87-89-8	3506.3	225.062
1743			chiro-inositol		2.16	2.64		0.0666	0.3245		0.4768	1.0303	0.4715	1.2443		25	50	27	64		Lipid	Inositol Metabolism	100001859	643-12-9	3191.2	225.062
1771		Phospholipid Metabolism	choline		1	1.11		0.0094	0.188		0.9846	0.9825	0.9826	1.0891		100	100	100	100		Lipid	Phospholipid Metabolism	1256	67-48-1	1961	104.107
1772			choline phosphate		0.87	0.59		0.0114	0.188		1.3515	1.1729	1.7194	1.0196		100	100	100	100		Lipid	Phospholipid Metabolism	267	72556-74-2	700	184.073
1775			glycerophosphorylcholine (GPC)		1.15	1.04		0.6665	0.7297		0.9182	1.0525	0.995	1.0384		100	100	100	100		Lipid	Phospholipid Metabolism	100000269	28319-77-9	672	258.11
1777			phosphoethanolamine		0.85	0.46		0.0199	0.2205		1.7691	1.5119	2.8064	1.2884		100	100	100	100		Lipid	Phospholipid Metabolism	1026	1071-23-4	700	142.026
1779			glycerophosphoethanolamine		0.99	0.77		0.0282	0.2457		1.0127	1.0005	1.2687	0.9735		100	100	100	100		Lipid	Phospholipid Metabolism	100001620	33049-08-0	659	216.063
1782			trimethylamine N-oxide		0.65	1.22		0.2408	0.5079		1.5996	1.0399	1.1724	1.43		100	100	100	100		Lipid	Phospholipid Metabolism	100003397	1184-78-7	2100	76.0757
1800		Phosphatidylcholine (PC)	1-myristoyl-2-palmitoyl-GPC (14:0/16:0)		0.88	0.7		0.1666	0.4493		1.1597	1.0254	1.1552	0.8067		100	100	100	100		Lipid	Phosphatidylcholine (PC)	100000672	69525-80-0	2147	706.538
1804			1-myristoyl-2-arachidonoyl-GPC (14:0/20:4)*		0.86	0.82		0.4107	0.6056		1.2547	1.0822	1.05	0.8631		100	100	100	100		Lipid	Phosphatidylcholine (PC)	100009139		1914	754.538
1815			1,2-dipalmitoyl-GPC (16:0/16:0)		1.05	0.89		0.0687	0.3283		1.0227	1.072	1.0654	0.9499		100	100	100	100		Lipid	Phosphatidylcholine (PC)	100000657	63-89-8	2365	734.569
1816			1-palmitoyl-2-palmitoleoyl-GPC (16:0/16:1)*		0.98	0.72		0.0896	0.3614		1.1879	1.1678	1.2721	0.922		100	100	100	100		Lipid	Phosphatidylcholine (PC)	100008984		2160	732.554
1817			1-palmitoyl-2-stearoyl-GPC (16:0/18:0)		1.01	0.83		0.0143	0.1995		0.9997	1.0062	1.0911	0.9082		100	100	100	100		Lipid	Phosphatidylcholine (PC)	100008921	59403-51-9	2653	762.601
1819			1-palmitoyl-2-oleoyl-GPC (16:0/18:1)		1.04	0.93		0.1659	0.4493		0.9786	1.0183	1.0412	0.9681		100	100	100	100		Lipid	Phosphatidylcholine (PC)	1539	26853-31-6;26853-31-6	2358	760.585
1822			1-palmitoyl-2-linoleoyl-GPC (16:0/18:2)		1.06	0.94		0.0564	0.3084		0.9903	1.0522	1.0157	0.9576		100	100	100	100		Lipid	Phosphatidylcholine (PC)	1537	40811-94-7	2160	758.569
1824			1-palmitoyl-2-alpha-linolenoyl-GPC (16:0/18:3n3)*		0.86	0.9		0.8963	0.7902		1.5144	1.3034	0.9729	0.8796		100	100	100	100		Lipid	Phosphatidylcholine (PC)	100009076		2034	756.554
1825			1-palmitoyl-2-gamma-linolenoyl-GPC (16:0/18:3n6)*		0.98	0.87		0.9082	0.7924		1.0379	1.0217	0.9819	0.8518		75	75	82	82		Lipid	Phosphatidylcholine (PC)	100009154		2034	756.554
1829			1-palmitoyl-2-dihomo-linolenoyl-GPC (16:0/20:3n3 or 6)*		0.84	1.03		0.6632	0.7284		1.1193	0.9381	0.9577	0.9896		100	83	100	100		Lipid	Phosphatidylcholine (PC)	100008985		2199	784.585
1833			1-palmitoyl-2-arachidonoyl-GPC (16:0/20:4n6)		1.06	0.94		0.0967	0.367		0.9909	1.0499	1.0249	0.9606		100	100	100	100		Lipid	Phosphatidylcholine (PC)	100008914	35418-58-7	2091	782.569
1839			1-palmitoyl-2-docosahexaenoyl-GPC (16:0/22:6)		1.09	0.98		0.5383	0.6834		0.955	1.0442	1.098	1.0742		100	100	100	100		Lipid	Phosphatidylcholine (PC)	100008915	59403-54-2	2023	806.569
1844			1-palmitoleoyl-2-linoleoyl-GPC (16:1/18:2)*		0.99	0.91		0.2402	0.5079		0.9805	0.9706	1.0298	0.9394		92	92	91	100		Lipid	Phosphatidylcholine (PC)	100009075		2003	756.554
1845			1-palmitoleoyl-2-linolenoyl-GPC (16:1/18:3)*		0.81	0.91		0.7103	0.7348		1.2867	1.0462	0.8923	0.8159		100	100	100	100		Lipid	Phosphatidylcholine (PC)	100009345		1850	754.538
1855			1-stearoyl-2-oleoyl-GPC (18:0/18:1)		1	0.9		0.2991	0.5498		1.0093	1.0108	1.0819	0.9715		100	100	100	100		Lipid	Phosphatidylcholine (PC)	100008904	56421-10-4	2644	788.616
1858			1-stearoyl-2-linoleoyl-GPC (18:0/18:2)*		1	1		0.9603	0.8007		1.0133	1.0176	1.0011	0.997		100	100	100	100		Lipid	Phosphatidylcholine (PC)	100008980		2380	786.601
1866			1-stearoyl-2-arachidonoyl-GPC (18:0/20:4)		1.03	0.96		0.322	0.5641		0.9907	1.021	0.9922	0.9515		100	100	100	100		Lipid	Phosphatidylcholine (PC)	100001869	35418-59-8	2300	810.601
1872			1-stearoyl-2-docosahexaenoyl-GPC (18:0/22:6)		1.08	0.97		0.6632	0.7284		0.9705	1.0448	1.1752	1.1385		100	100	100	100		Lipid	Phosphatidylcholine (PC)	100008916	59403-52-0	2197	834.601
1879			1-oleoyl-2-linoleoyl-GPC (18:1/18:2)*		0.97	0.94		0.292	0.5498		1.0108	0.9815	1.0404	0.9764		100	100	100	100		Lipid	Phosphatidylcholine (PC)	100008981		2165	784.585
1889			1-oleoyl-2-docosahexaenoyl-GPC (18:1/22:6)*		1.03	1.1		0.1044	0.3781		0.9356	0.965	0.9694	1.063		100	100	100	100		Lipid	Phosphatidylcholine (PC)	100009130		2011	832.585
1890			1,2-dilinoleoyl-GPC (18:2/18:2)		0.94	0.96		0.7579	0.7477		1.1135	1.0468	0.9968	0.9542		100	100	100	100		Lipid	Phosphatidylcholine (PC)	100008903	998-06-1	2006	782.569
1891			1-linoleoyl-2-linolenoyl-GPC (18:2/18:3)*		0.72	0.95		0.7209	0.7348		1.5964	1.1571	0.8412	0.7974		100	100	100	100		Lipid	Phosphatidylcholine (PC)	100009343		1939	780.554
1894			1-linoleoyl-2-arachidonoyl-GPC (18:2/20:4n6)*		0.95	0.96		0.3781	0.5936		1.1319	1.0722	0.9882	0.9475		100	100	100	100		Lipid	Phosphatidylcholine (PC)	100009131		1969	806.569
1932		Phosphatidylethanolamine (PE)	1,2-dipalmitoyl-GPE (16:0/16:0)*		0.86	0.58		0.0202	0.2205		1.1816	1.0145	0.8598	0.4975		58	67	82	27		Lipid	Phosphatidylethanolamine (PE)	100009204		2498	692.522
1936			1-palmitoyl-2-oleoyl-GPE (16:0/18:1)		0.95	0.71		0.0422	0.2815		1.1329	1.0817	1.1814	0.8423		100	100	100	100		Lipid	Phosphatidylethanolamine (PE)	1526	26662-94-2	2509	718.538
1937			1-palmitoyl-2-linoleoyl-GPE (16:0/18:2)		0.99	0.78		0.0382	0.2815		1.2034	1.1966	1.1278	0.8852		100	100	100	100		Lipid	Phosphatidylethanolamine (PE)	100001870		2275	716.522
1940			1-palmitoyl-2-arachidonoyl-GPE (16:0/20:4)*		1.08	0.75		0.0035	0.1631		0.9519	1.0311	1.0524	0.7889		100	100	100	100		Lipid	Phosphatidylethanolamine (PE)	100008990		2198	740.522
1942			1-palmitoyl-2-docosahexaenoyl-GPE (16:0/22:6)*		1.19	1.03		0.926	0.7946		1.077	1.2866	1.0886	1.1225		100	100	100	100		Lipid	Phosphatidylethanolamine (PE)	100008991		2119	764.522
1949			1-stearoyl-2-oleoyl-GPE (18:0/18:1)		0.85	0.68		0.0225	0.2279		1.2341	1.0443	1.1927	0.8138		100	100	100	100		Lipid	Phosphatidylethanolamine (PE)	100001856		2858	746.569
1952			1-stearoyl-2-linoleoyl-GPE (18:0/18:2)*		0.95	0.78		0.0182	0.2205		1.1293	1.0672	1.0066	0.7832		100	100	100	100		Lipid	Phosphatidylethanolamine (PE)	100008976		2522	744.554
1957			1-stearoyl-2-arachidonoyl-GPE (18:0/20:4)		1.05	0.67		0.0024	0.157		0.9845	1.0309	1.1543	0.7702		100	100	100	100		Lipid	Phosphatidylethanolamine (PE)	100008977		2424	768.554
1961			1-stearoyl-2-docosahexaenoyl-GPE (18:0/22:6)*		1.11	1.1		0.3335	0.5641		1.043	1.1609	1.0241	1.1223		100	100	100	100		Lipid	Phosphatidylethanolamine (PE)	100008992		2317	792.554
1963			1-oleoyl-2-linoleoyl-GPE (18:1/18:2)*		0.91	0.81		0.0382	0.2815		1.2099	1.1037	1.0027	0.8077		100	100	100	100		Lipid	Phosphatidylethanolamine (PE)	100009078		2270	742.538
1966			1-oleoyl-2-arachidonoyl-GPE (18:1/20:4)*		1.1	0.74		0.0419	0.2815		1.0316	1.1309	1.1398	0.8482		100	100	100	100		Lipid	Phosphatidylethanolamine (PE)	100009219		2200	766.538
1970			1,2-dilinoleoyl-GPE (18:2/18:2)*		0.91	0.84		0.5926	0.6975		1.2838	1.1659	0.8776	0.7368		92	83	73	91		Lipid	Phosphatidylethanolamine (PE)	100009217		2083	740.522
2008		Phosphatidylserine (PS)	1-stearoyl-2-oleoyl-GPS (18:0/18:1)		0.25	0.29		0.0162	0.2151		5.8464	1.4329	8.3418	2.4456		100	100	100	100		Lipid	Phosphatidylserine (PS)	100000639		3000	790.559
2028		Phosphatidylglycerol (PG)	1-stearoyl-2-oleoyl-GPG (18:0/18:1)		0.99	0.95		0.5676	0.6887		0.8355	0.8246	1.1685	1.1091		92	75	91	91		Lipid	Phosphatidylglycerol (PG)	100001866	322647-48-3	717	775.549
2035		Phosphatidylinositol (PI)	1-palmitoyl-2-oleoyl-GPI (16:0/18:1)*		0.92	0.84		0.2384	0.5079		1.1472	1.0503	1.0293	0.8692		100	100	100	100		Lipid	Phosphatidylinositol (PI)	100009066		3140	854.575
2037			1-palmitoyl-2-linoleoyl-GPI (16:0/18:2)		0.81	0.76		0.082	0.3489		1.3477	1.0947	0.9173	0.6928		100	100	100	100		Lipid	Phosphatidylinositol (PI)	1528		2730	852.56
2039			1-palmitoyl-2-arachidonoyl-GPI (16:0/20:4)*		0.93	0.69		0.012	0.188		1.1912	1.105	1.102	0.7556		100	100	100	100		Lipid	Phosphatidylinositol (PI)	100008993		2567	876.56
2042			1-stearoyl-2-oleoyl-GPI (18:0/18:1)*		0.82	0.95		0.8999	0.7904		1.1997	0.9887	0.9453	0.901		100	100	100	100		Lipid	Phosphatidylinositol (PI)	100009181		3711	882.607
2043			1-stearoyl-2-linoleoyl-GPI (18:0/18:2)		0.92	0.92		0.4677	0.6339		1.1843	1.0869	0.9116	0.8408		100	100	100	100		Lipid	Phosphatidylinositol (PI)	100008994		3185	880.591
2054			1-stearoyl-2-arachidonoyl-GPI (18:0/20:4)		0.98	0.85		0.0402	0.2815		1.0482	1.0237	1.0448	0.886		100	100	100	100		Lipid	Phosphatidylinositol (PI)	100000616	383907-33-3	3000	904.591
2092		Lysophospholipid	1-palmitoyl-GPC (16:0)		1.05	1.01		0.8237	0.7653		1.0266	1.0759	0.9537	0.9662		100	100	100	100		Lipid	Lysophospholipid	100001263	17364-16-8	1525	496.34
2093			2-palmitoyl-GPC (16:0)*		1.02	1.33		0.0113	0.188		1.094	1.1123	0.8943	1.1862		100	100	100	100		Lipid	Lysophospholipid	100001562		6215	570.341
2094			1-palmitoleoyl-GPC (16:1)*		1	0.98		0.8071	0.7621		1.0999	1.1015	0.9761	0.9555		100	100	100	100		Lipid	Lysophospholipid	100001511		1450	494.324
2095			2-palmitoleoyl-GPC (16:1)*		1.42	0.95		0.8526	0.776		1.0066	1.4315	1.1174	1.057		100	100	100	100		Lipid	Lysophospholipid	100001561		1425	494.324
2100			1-stearoyl-GPC (18:0)		1.03	1.04		0.4055	0.6056		1.0385	1.072	0.973	1.0106		100	100	100	100		Lipid	Lysophospholipid	100001271	19420-57-6	1606	524.371
2102			1-oleoyl-GPC (18:1)		1.03	1.1		0.2937	0.5498		1.0215	1.0531	0.9703	1.0636		100	100	100	100		Lipid	Lysophospholipid	100001272	19420-56-5	1540	522.355
2105			1-linoleoyl-GPC (18:2)		1.05	1.05		0.5182	0.668		0.9988	1.0499	0.9619	1.0115		100	100	100	100		Lipid	Lysophospholipid	100001395		1465	520.34
2107			1-linolenoyl-GPC (18:3)*		0.95	1.06		0.6048	0.7024		1.3059	1.2346	0.8742	0.9245		100	100	100	100		Lipid	Lysophospholipid	100005350		1410	518.324
2123			1-arachidonoyl-GPC (20:4n6)*		1.08	1.08		0.3309	0.5641		1.0069	1.0905	0.9815	1.0595		100	100	100	100		Lipid	Lysophospholipid	100001551		1460	544.34
2134			1-lignoceroyl-GPC (24:0)		0.83	1.04		0.7013	0.7348		1.2332	1.0178	0.9766	1.0111		100	100	100	100		Lipid	Lysophospholipid	100002873	325171-59-3	1907	608.465
2140			1-cerotoyl-GPC (26:0)*		0.96	1.08		0.9189	0.7939		0.9778	0.9394	0.6433	0.6969		75	75	45	45		Lipid	Lysophospholipid	100015772		1990	636.496
2144			1-palmitoyl-GPE (16:0)		1.08	1.19		0.1128	0.3887		1.0249	1.1041	0.9146	1.0885		100	100	100	100		Lipid	Lysophospholipid	100001567	53862-35-4	6057.2	452.278
2151			1-stearoyl-GPE (18:0)		1.02	0.91		0.2918	0.5498		1.0139	1.0328	0.9838	0.8933		100	100	100	100		Lipid	Lysophospholipid	100001461	69747-55-3	1626	482.324
2152			2-stearoyl-GPE (18:0)*		0.99	1.16		0.2143	0.4913		1.0438	1.0289	0.924	1.0702		100	100	100	100		Lipid	Lysophospholipid	100003901		6350	480.31
2153			1-oleoyl-GPE (18:1)		0.93	1.03		0.9738	0.8014		1.1422	1.0673	0.9878	1.0223		100	100	100	100		Lipid	Lysophospholipid	100001569	89576-29-4	1554	480.308
2155			1-linoleoyl-GPE (18:2)*		1	0.98		0.741	0.7391		1.1259	1.1273	0.9664	0.9508		100	100	100	100		Lipid	Lysophospholipid	100001570		1482	478.293
2166			1-arachidonoyl-GPE (20:4n6)*		1.05	0.96		0.4428	0.6167		0.9755	1.0274	0.9456	0.9052		100	100	100	100		Lipid	Lysophospholipid	100001571		1470	502.293
2180			1-stearoyl-GPS (18:0)*		0.79	0.39		0.021	0.2206		0.6332	0.5011	1.291	0.5074		25	17	64	9		Lipid	Lysophospholipid	100004327		5800	524.299
2186			1-palmitoyl-GPG (16:0)*		0.99	1.07		0.7229	0.7348		1.0354	1.0209	0.8388	0.8935		92	92	73	91		Lipid	Lysophospholipid	100005717		5570	483.273
2188			1-stearoyl-GPG (18:0)		1.09	1.11		0.7793	0.7566		0.8159	0.8899	0.7389	0.821		58	83	64	55		Lipid	Lysophospholipid	100001462		5816	511.304
2192			1-linoleoyl-GPG (18:2)*		0.96	1.22		0.051	0.305		1.1795	1.1301	0.8776	1.072		100	100	100	100		Lipid	Lysophospholipid	100009227		5516	507.273
2193			1-palmitoyl-GPI (16:0)		1.32	1.37		0.0714	0.3299		1.0303	1.3591	0.8718	1.1942		100	100	100	100		Lipid	Lysophospholipid	100001655		5564	571.289
2196			1-stearoyl-GPI (18:0)		1.16	1.46		0.0122	0.188		0.9982	1.1571	0.8419	1.2251		100	100	100	100		Lipid	Lysophospholipid	100000656	796963-93-4	5794	599.32
2198			1-oleoyl-GPI (18:1)*		1.14	1.53		0.043	0.2815		1.1449	1.301	0.8314	1.2732		100	100	100	100		Lipid	Lysophospholipid	100001777		5599	597.305
2200			1-linoleoyl-GPI (18:2)*		1.04	1.37		0.0013	0.157		1.0602	1.1001	0.8726	1.1958		100	100	100	100		Lipid	Lysophospholipid	100001778		5494	595.289
2204			1-arachidonoyl-GPI (20:4)*		1.15	1.27		0.0281	0.2457		0.9401	1.0852	0.8986	1.1431		100	100	100	100		Lipid	Lysophospholipid	100001654		5482	619.289
2297		Plasmalogen	1-(1-enyl-palmitoyl)-2-oleoyl-GPE (P-16:0/18:1)*		0.95	0.9		0.334	0.5641		0.9937	0.9409	1.0441	0.9437		100	100	100	100		Lipid	Plasmalogen	100009005		2600	702.543
2298			1-(1-enyl-palmitoyl)-2-linoleoyl-GPE (P-16:0/18:2)*		0.92	1.03		0.9323	0.7948		1.0532	0.9696	0.9372	0.9642		100	100	100	100		Lipid	Plasmalogen	100009069		2351	700.528
2299			1-(1-enyl-palmitoyl)-2-palmitoyl-GPC (P-16:0/16:0)*		1.15	1		0.9672	0.8014		0.9625	1.108	0.9908	0.9946		100	100	100	100		Lipid	Plasmalogen	100009162		2454	718.575
2300			1-(1-enyl-palmitoyl)-2-palmitoleoyl-GPC (P-16:0/16:1)*		1.18	1.03		0.4732	0.6353		0.9459	1.117	1.0292	1.0645		100	100	100	100		Lipid	Plasmalogen	100009160		2218	716.559
2301			1-(1-enyl-palmitoyl)-2-arachidonoyl-GPE (P-16:0/20:4)*		0.99	0.74		0.0416	0.2815		0.9925	0.9803	1.184	0.8811		100	100	100	100		Lipid	Plasmalogen	100009002		2270	724.528
2303			1-(1-enyl-palmitoyl)-2-oleoyl-GPC (P-16:0/18:1)*		1.11	1.07		0.1977	0.4735		0.8945	0.9903	1.0426	1.1158		100	100	100	100		Lipid	Plasmalogen	100009007		2443	744.59
2305			1-(1-enyl-stearoyl)-2-oleoyl-GPE (P-18:0/18:1)		0.93	1		0.8837	0.7872		0.9725	0.9007	1.0286	1.0246		100	100	100	100		Lipid	Plasmalogen	100008919	144371-68-6	2950	730.575
2306			1-(1-enyl-stearoyl)-2-linoleoyl-GPE (P-18:0/18:2)*		0.94	1.01		0.9216	0.7943		0.9558	0.8995	0.9739	0.9845		100	100	100	100		Lipid	Plasmalogen	100009225		2633	728.559
2309			1-(1-enyl-palmitoyl)-2-arachidonoyl-GPC (P-16:0/20:4)*		1.06	1.07		0.1381	0.4276		1.0071	1.0654	1.0172	1.093		100	100	100	100		Lipid	Plasmalogen	100009014		2154	766.575
2310			1-(1-enyl-palmitoyl)-2-linoleoyl-GPC (P-16:0/18:2)*		1.09	1.06		0.2576	0.5212		0.9042	0.9868	1.0271	1.088		100	100	100	100		Lipid	Plasmalogen	100009009		2226	742.575
2314			1-(1-enyl-stearoyl)-2-arachidonoyl-GPE (P-18:0/20:4)*		0.99	0.84		0.1959	0.4735		0.9044	0.8984	1.1435	0.9614		100	100	100	100		Lipid	Plasmalogen	100008999		2511	752.559
2328		Lysoplasmalogen	1-(1-enyl-palmitoyl)-GPC (P-16:0)*		1.09	1.15		0.0928	0.3614		0.9709	1.0619	0.9078	1.0485		100	100	100	100		Lipid	Lysoplasmalogen	100002875		1547	480.345
2329			1-(1-enyl-palmitoyl)-GPE (P-16:0)*		0.94	0.98		0.9957	0.8043		1.0963	1.0304	1.1433	1.119		100	100	100	100		Lipid	Lysoplasmalogen	100003000		6285	436.283
2331			1-(1-enyl-oleoyl)-GPE (P-18:1)*		0.91	0.67		0.0692	0.3283		0.9309	0.8508	1.3349	0.8962		92	92	91	82		Lipid	Lysoplasmalogen	100005372		1566	464.314
2333			1-(1-enyl-stearoyl)-GPE (P-18:0)*		0.92	0.81		0.168	0.4493		1.0097	0.9326	1.2081	0.9758		100	100	100	100		Lipid	Lysoplasmalogen	100003001		1649	466.329
2336		Glycerolipid Metabolism	glycerol		1.34	0.84		0.6538	0.7222		0.854	1.1482	1.4481	1.2153		100	100	100	100		Lipid	Glycerolipid Metabolism	1254	56-81-5	758	91.0401
2337			glycerol 3-phosphate		1.03	1.58		0.0026	0.157		0.9632	0.9877	0.6781	1.072		100	100	100	100		Lipid	Glycerolipid Metabolism	100000258	29849-82-9	580	173.021
2347		Monoacylglycerol	1-palmitoleoylglycerol (16:1)*		1.37	1.18		0.9792	0.8031		0.6297	0.8616	0.6761	0.7996		33	58	55	36		Lipid	Monoacylglycerol	100008952		6094	253.217
2350			1-oleoylglycerol (18:1)		1.23	1.27		0.1346	0.4244		0.9931	1.2258	0.9636	1.2277		100	92	91	100		Lipid	Monoacylglycerol	100000924	111-03-5	6650	281.249
2351			1-linoleoylglycerol (18:2)		1.22	1.51		0.0263	0.2457		1.059	1.2936	0.7943	1.1978		100	100	91	100		Lipid	Monoacylglycerol	100001040	2277-28-3	6477	279.233
2356			1-dihomo-linolenylglycerol (20:3)		1.86	1.28		0.0989	0.3686		0.6208	1.1549	0.7604	0.9739		33	75	64	91		Lipid	Monoacylglycerol	100006121		6400	305.249
2357			1-arachidonylglycerol (20:4)		1.41	1.09		0.2801	0.5411		0.6736	0.953	0.7584	0.8297		50	50	55	82		Lipid	Monoacylglycerol	100001433	35474-99-8	6250	303.233
2365			2-oleoylglycerol (18:1)		1.26	1.26		0.2933	0.5498		0.4034	0.5083	0.6003	0.7587		25	33	36	55		Lipid	Monoacylglycerol	100000943	3443-84-3	6500	281.249
2379		Diacylglycerol	diacylglycerol (14:0/18:1, 16:0/16:1) [1]*		0.72	0.56		0.2372	0.5079		1.5557	1.1129	1.296	0.7229		83	75	73	73		Lipid	Diacylglycerol	100010934		3057	584.525
2380			diacylglycerol (14:0/18:1, 16:0/16:1) [2]*		0.74	0.58		0.1281	0.4244		1.8157	1.3435	1.7106	0.989		92	92	100	100		Lipid	Diacylglycerol	100010935		3183	584.525
2381			diacylglycerol (16:1/18:2 [2], 16:0/18:3 [1])*		1.19	0.78		0.1142	0.3898		1.1767	1.4025	1.1979	0.9331		100	100	100	100		Lipid	Diacylglycerol	100010940		2733	608.525
2390			myristoyl-linoleoyl-glycerol (14:0/18:2) [1]*		0.78	0.6		0.0846	0.3512		1.6952	1.3213	1.5965	0.9509		100	100	100	100		Lipid	Diacylglycerol	100015683		2679	582.509
2391			myristoyl-linoleoyl-glycerol (14:0/18:2) [2]*		0.92	0.6		0.2435	0.5088		1.7126	1.574	1.6791	1.0145		100	100	100	91		Lipid	Diacylglycerol	100015684		2720	582.509
2396			palmitoyl-oleoyl-glycerol (16:0/18:1) [1]*		0.97	0.73		0.1064	0.3786		1.3117	1.2736	1.407	1.0261		100	100	100	100		Lipid	Diacylglycerol	100010916		3562	612.556
2397			palmitoyl-oleoyl-glycerol (16:0/18:1) [2]*		0.96	0.72		0.099	0.3686		1.2932	1.2436	1.4232	1.018		100	100	100	100		Lipid	Diacylglycerol	100010917		3695	612.556
2398			palmitoyl-linoleoyl-glycerol (16:0/18:2) [1]*		0.95	0.74		0.1692	0.4493		1.135	1.078	1.2121	0.8946		100	100	100	100		Lipid	Diacylglycerol	100009052		3080	610.541
2399			palmitoyl-linoleoyl-glycerol (16:0/18:2) [2]*		1	0.77		0.2718	0.5317		1.3251	1.3313	1.3346	1.0331		92	100	100	100		Lipid	Diacylglycerol	100009055		3197	610.541
2400			palmitoyl-linolenoyl-glycerol (16:0/18:3) [2]*		1.03	0.82		0.7218	0.7348		1.2132	1.2519	1.1297	0.9217		100	100	91	91		Lipid	Diacylglycerol	100010939		2834	608.525
2401			palmitoleoyl-oleoyl-glycerol (16:1/18:1) [1]*		1.29	0.86		0.9172	0.7939		1.0645	1.3755	1.2922	1.1163		83	92	100	100		Lipid	Diacylglycerol	100009053		3035	610.541
2402			palmitoleoyl-oleoyl-glycerol (16:1/18:1) [2]*		1.31	0.84		0.8314	0.7695		0.9712	1.2726	1.2664	1.0684		67	83	91	91		Lipid	Diacylglycerol	100009054		3154	610.541
2403			palmitoleoyl-linoleoyl-glycerol (16:1/18:2) [1]*		1.08	0.83		0.0737	0.3342		1.075	1.1652	1.1818	0.9766		100	100	100	100		Lipid	Diacylglycerol	100010930		2664	608.525
2405			palmitoyl-arachidonoyl-glycerol (16:0/20:4) [1]*		1.31	0.95		0.2997	0.5498		0.7335	0.9624	0.6758	0.6392		42	67	73	45		Lipid	Diacylglycerol	100010924		2916	634.541
2406			palmitoyl-arachidonoyl-glycerol (16:0/20:4) [2]*		0.91	0.55		0.0304	0.2551		1.3387	1.2173	1.515	0.8368		92	83	82	73		Lipid	Diacylglycerol	100010925		3015	634.541
2407			palmitoleoyl-arachidonoyl-glycerol (16:1/20:4) [2]*		0.7	0.93		0.4168	0.6056		1.3698	0.9557	0.9197	0.8562		100	100	100	100		Lipid	Diacylglycerol	100015681		2528	632.525
2408			palmitoyl-docosahexaenoyl-glycerol (16:0/22:6) [1]*		1.53	1.06		0.7206	0.7348		1.0175	1.5617	1.2559	1.3329		67	92	91	91		Lipid	Diacylglycerol	100015618		2749	658.541
2414			oleoyl-oleoyl-glycerol (18:1/18:1) [1]*		1.04	0.9		0.3699	0.5892		1.0569	1.1002	1.0914	0.9842		100	100	100	100		Lipid	Diacylglycerol	100010918		3571	638.572
2415			oleoyl-oleoyl-glycerol (18:1/18:1) [2]*		1.04	0.9		0.3856	0.5969		1.085	1.1255	1.123	1.01		100	100	100	100		Lipid	Diacylglycerol	100010919		3695	638.572
2417			oleoyl-linoleoyl-glycerol (18:1/18:2) [1]		1.07	0.9		0.1997	0.4749		0.9996	1.065	0.9851	0.8887		100	100	100	100		Lipid	Diacylglycerol	100002989	106292-55-1	3115	636.556
2418			oleoyl-linoleoyl-glycerol (18:1/18:2) [2]		1.07	0.96		0.5444	0.6863		1.0765	1.1555	1.0016	0.9622		100	100	100	100		Lipid	Diacylglycerol	100002990	104346-53-4	3223	636.556
2420			oleoyl-linolenoyl-glycerol (18:1/18:3) [2]*		0.92	0.87		0.8483	0.7739		1.1489	1.0516	0.936	0.8135		92	83	73	82		Lipid	Diacylglycerol	100010944		2819	634.541
2422			linoleoyl-linoleoyl-glycerol (18:2/18:2) [1]*		1.06	0.98		0.5528	0.6866		1.0894	1.1507	0.9234	0.9005		100	100	100	100		Lipid	Diacylglycerol	100010941		2720	634.541
2423			linoleoyl-linoleoyl-glycerol (18:2/18:2) [2]*		1.1	1.12		0.4562	0.628		1.1277	1.2385	0.8986	1.0024		100	92	91	82		Lipid	Diacylglycerol	100010942		2790	634.541
2424			linoleoyl-linolenoyl-glycerol (18:2/18:3) [1]*		1.15	1.13		0.927	0.7946		1.2214	1.4012	0.7061	0.7953		100	92	91	100		Lipid	Diacylglycerol	100010926		2426	632.525
2425			linoleoyl-linolenoyl-glycerol (18:2/18:3) [2]*		0.8	1.07		0.5738	0.689		1.3192	1.0496	0.7852	0.844		100	100	100	91		Lipid	Diacylglycerol	100010927		2478	632.525
2428			stearoyl-arachidonoyl-glycerol (18:0/20:4) [1]*		0.91	0.83		0.0916	0.3614		1.1951	1.0886	1.2645	1.0459		100	100	100	100		Lipid	Diacylglycerol	100010949		3404	662.572
2429			stearoyl-arachidonoyl-glycerol (18:0/20:4) [2]*		0.97	0.86		0.1107	0.3832		1.1468	1.1159	1.0736	0.9186		100	100	100	91		Lipid	Diacylglycerol	100010950		3522	662.572
2430			oleoyl-arachidonoyl-glycerol (18:1/20:4) [1]*		0.86	1.01		0.9856	0.8037		1.1685	1.0036	0.9946	1.0087		100	100	100	100		Lipid	Diacylglycerol	100010936		2907	660.556
2431			oleoyl-arachidonoyl-glycerol (18:1/20:4) [2]*		0.88	1.03		0.5965	0.6997		1.1289	0.9903	0.9791	1.0094		100	100	100	100		Lipid	Diacylglycerol	100010937		2990	660.556
2432			linoleoyl-arachidonoyl-glycerol (18:2/20:4) [1]*		0.97	1.1		0.6428	0.7171		1.1213	1.0857	0.8438	0.9316		100	100	100	100		Lipid	Diacylglycerol	100010922		2590	658.541
2433			linoleoyl-arachidonoyl-glycerol (18:2/20:4) [2]*		0.82	1.02		0.8946	0.7897		1.1456	0.9398	0.9033	0.9186		100	100	100	100		Lipid	Diacylglycerol	100010923		2650	658.541
2436			linoleoyl-docosahexaenoyl-glycerol (18:2/22:6) [1]*		1.27	1.49		0.3777	0.5936		1.2884	1.6412	1.3459	2.0092		100	100	100	100		Lipid	Diacylglycerol	100010928		2450	682.541
2437			linoleoyl-docosahexaenoyl-glycerol (18:2/22:6) [2]*		1.09	1.44		0.242	0.5079		1.356	1.4837	1.3794	1.981		83	100	91	91		Lipid	Diacylglycerol	100010929		2500	682.541
2460		Sphingolipid Synthesis	sphinganine		0.65	0.41		0.0046	0.1709		1.8384	1.1992	2.4812	1.0177		100	100	100	100		Lipid	Sphingolipid Synthesis	313	3102-56-5	1413	302.305
2461			sphinganine-1-phosphate		0.84	0.55		0.0054	0.1709		1.1889	1.0031	1.5186	0.8389		100	100	100	100		Lipid	Sphingolipid Synthesis	100001876	19794-97-9	1431	382.272
2462			sphingadienine		0.57	0.28		0.0077	0.1709		0.6344	0.3626	1.2166	0.3434		50	58	73	27		Lipid	Sphingolipid Synthesis	100015643	25696-03-1	1350	298.274
2466		Dihydroceramides	N-palmitoyl-sphinganine (d18:0/16:0)		0.91	0.75		0.0037	0.1631		0.9919	0.9026	1.2252	0.919		100	100	100	100		Lipid	Dihydroceramides	100009028	5966-29-0	3090	540.535
2467			N-stearoyl-sphinganine (d18:0/18:0)*		1	0.48		0.0049	0.1709		1.0938	1.0913	1.9395	0.9293		100	100	100	100		Lipid	Dihydroceramides	922	2304-80-5	3526	568.566
2474		Ceramides	N-palmitoyl-sphingosine (d18:1/16:0)		0.96	0.88		0.0837	0.3499		0.9487	0.9154	1.0599	0.9276		100	100	100	100		Lipid	Ceramides	1518	24696-26-2	2893	538.519
2477			N-stearoyl-sphingosine (d18:1/18:0)*		1.02	0.78		0.0936	0.3614		0.9747	0.9969	1.2114	0.9397		100	100	100	100		Lipid	Ceramides	1547	104404-17-3	3392	566.551
2483			N-palmitoyl-sphingadienine (d18:2/16:0)*		1.01	0.82		0.2609	0.5249		1.0217	1.0362	1.2201	1.0017		83	92	100	91		Lipid	Ceramides	100015609		2490	536.504
2484			N-stearoyl-sphingadienine (d18:2/18:0)*		1.07	0.82		0.2951	0.5498		0.9317	0.9939	1.3006	1.0614		100	100	100	100		Lipid	Ceramides	100015632		2846	564.535
2485			N-behenoyl-sphingadienine (d18:2/22:0)*		0.94	0.88		0.0829	0.3491		1.008	0.9497	1.1145	0.9858		100	100	100	100		Lipid	Ceramides	100015624		3911	620.598
2495			N-palmitoyl-heptadecasphingosine (d17:1/16:0)*		0.91	0.89		0.1356	0.4255		1.0114	0.9176	1.0434	0.9336		100	100	100	100		Lipid	Ceramides	100015731		2645	524.504
2499			ceramide (d18:1/14:0, d16:1/16:0)*		0.91	0.73		0.0065	0.1709		1.0788	0.9767	0.9917	0.7203		83	83	91	82		Lipid	Ceramides	100015735		2477	510.488
2500			ceramide (d18:1/17:0, d17:1/18:0)*		1.02	0.77		0.0922	0.3614		0.9632	0.9819	1.2704	0.9756		100	100	100	100		Lipid	Ceramides	100015737		3055	552.535
2502			ceramide (d18:1/20:0, d16:1/22:0, d20:1/18:0)*		0.93	0.82		0.0373	0.2815		1.0223	0.9555	1.0631	0.8711		100	100	100	100		Lipid	Ceramides	100015755		3920	594.582
2503			ceramide (d16:1/24:1, d18:1/22:1)*		0.9	0.86		0.456	0.628		1.1023	0.9889	1.042	0.8917		100	100	100	100		Lipid	Ceramides	100015727		3850	620.598
2504			ceramide (d18:2/24:1, d18:1/24:2)*		1	0.91		0.3297	0.5641		1.0274	1.0255	1.0806	0.9818		100	100	100	100		Lipid	Ceramides	100015744		3858	646.613
2508		Hexosylceramides (HCER)	glycosyl-N-palmitoyl-sphingosine (d18:1/16:0)		1.03	0.97		0.5282	0.6769		0.9829	1.0078	1.0568	1.0294		100	100	100	100		Lipid	Hexosylceramides (HCER)	100009272		2623	700.572
2509			glycosyl-N-stearoyl-sphingosine (d18:1/18:0)		1.04	0.9		0.1836	0.468		0.9818	1.0165	1.1261	1.0081		100	100	100	100		Lipid	Hexosylceramides (HCER)	100001882		3053	728.604
2514			glycosyl-N-nervonoyl-sphingosine (d18:1/24:1)*		1.01	0.97		0.4886	0.6437		1.0192	1.0288	1.1453	1.1149		100	100	100	100		Lipid	Hexosylceramides (HCER)	100001878		3990	810.682
2515			glycosyl-N-(2-hydroxynervonoyl)-sphingosine (d18:1/24:1(2OH))*		0.96	0.99		0.8397	0.7711		1.0081	0.9719	1.1675	1.1546		100	100	100	100		Lipid	Hexosylceramides (HCER)	100015752		3839	826.677
2519			glycosyl-N-behenoyl-sphingadienine (d18:2/22:0)*		1.06	0.99		0.8365	0.7711		0.9215	0.9808	1.0736	1.0583		100	100	100	100		Lipid	Hexosylceramides (HCER)	100015625		3420	782.65
2529			glycosyl ceramide (d18:1/20:0, d16:1/22:0)*		0.96	0.95		0.4656	0.6323		1.0067	0.9705	1.0538	1.0027		100	100	100	100		Lipid	Hexosylceramides (HCER)	100015882		3414	756.635
2532			glycosyl ceramide (d18:1/23:1, d17:1/24:1)*		0.84	1.12		0.4751	0.6354		1.0066	0.8457	0.8721	0.9737		92	67	82	91		Lipid	Hexosylceramides (HCER)	100015751		3667	796.666
2533			glycosyl ceramide (d18:2/24:1, d18:1/24:2)*		1.07	0.97		0.7557	0.7474		0.9807	1.051	1.1174	1.0817		100	100	100	100		Lipid	Hexosylceramides (HCER)	100015745		3380	808.666
2535		Lactosylceramides (LCER)	lactosyl-N-palmitoyl-sphingosine (d18:1/16:0)		1.03	0.97		0.423	0.6056		1.0365	1.0686	1.0261	0.9949		100	100	100	100		Lipid	Lactosylceramides (LCER)	100009030	4201-62-1	2527	862.625
2538			lactosyl-N-behenoyl-sphingosine (d18:1/22:0)*		1.05	0.68		0.0541	0.3064		1.1093	1.1632	1.3859	0.9394		100	100	100	100		Lipid	Lactosylceramides (LCER)	100015623		3842	946.719
2539			lactosyl-N-nervonoyl-sphingosine (d18:1/24:1)*		1.08	0.95		0.476	0.6354		0.9871	1.0649	1.0881	1.0323		100	100	100	100		Lipid	Lactosylceramides (LCER)	100015620		3778	972.735
2546		Dihydrosphingomyelins	myristoyl dihydrosphingomyelin (d18:0/14:0)*		0.92	0.82		0.0545	0.3064		1.0835	0.9968	1.0604	0.8728		100	100	100	100		Lipid	Dihydrosphingomyelins	100009038		2060	677.559
2547			palmitoyl dihydrosphingomyelin (d18:0/16:0)*		0.97	0.88		0.0479	0.2995		0.9907	0.9582	1.1526	1.0113		100	100	100	100		Lipid	Dihydrosphingomyelins	100008954		2290	705.591
2548			behenoyl dihydrosphingomyelin (d18:0/22:0)*		0.85	0.71		0.014	0.1995		1.1354	0.9595	1.2701	0.9075		100	100	100	100		Lipid	Dihydrosphingomyelins	100009026		3150	789.684
2549			sphingomyelin (d18:0/18:0, d19:0/17:0)*		0.98	0.68		0.057	0.3084		1.0761	1.0525	1.5161	1.0244		100	100	100	100		Lipid	Dihydrosphingomyelins	100009027		2362	733.622
2550			sphingomyelin (d18:0/20:0, d16:0/22:0)*		0.9	0.71		0.0255	0.2457		1.1503	1.0343	1.243	0.8846		100	100	100	100		Lipid	Dihydrosphingomyelins	100015786		2600	761.653
2551		Sphingomyelins	palmitoyl sphingomyelin (d18:1/16:0)		1.01	0.97		0.4591	0.6295		0.9644	0.977	1.0569	1.0265		100	100	100	100		Lipid	Sphingomyelins	100002107	6254-89-3	2168	703.575
2552			stearoyl sphingomyelin (d18:1/18:0)		1.09	0.95		0.473	0.6353		0.9331	1.0131	1.0754	1.0185		100	100	100	100		Lipid	Sphingomyelins	1538	85187-10-6;85187-10-6	2400	731.606
2553			behenoyl sphingomyelin (d18:1/22:0)*		0.97	0.9		0.0917	0.3614		1.013	0.9873	1.0947	0.9803		100	100	100	100		Lipid	Sphingomyelins	100006294		3083	787.669
2554			tricosanoyl sphingomyelin (d18:1/23:0)*		1.01	0.88		0.2524	0.5206		0.9894	0.9996	1.0773	0.944		100	100	100	100		Lipid	Sphingomyelins	100008955		3200	801.684
2555			lignoceroyl sphingomyelin (d18:1/24:0)		0.95	0.96		0.6963	0.7348		1.0404	0.9837	1.0707	1.0235		100	100	100	100		Lipid	Sphingomyelins	100006298	60037-60-7	3437	815.7
2556			sphingomyelin (d18:2/18:1)*		1.11	0.96		0.9494	0.7964		0.9585	1.0619	1.1383	1.0984		100	100	100	100		Lipid	Sphingomyelins	100015788		1904	727.575
2557			sphingomyelin (d18:2/23:1)*		1.03	0.81		0.0936	0.3614		1.0263	1.059	1.1563	0.9409		100	100	100	100		Lipid	Sphingomyelins	100015791		2315	797.653
2558			sphingomyelin (d18:2/24:2)*		1.04	0.86		0.1643	0.4493		0.9877	1.032	1.1094	0.9584		100	100	100	100		Lipid	Sphingomyelins	100015789		2215	809.653
2559			sphingomyelin (d17:1/14:0, d16:1/15:0)*		0.91	0.77		0.1692	0.4493		1.1344	1.0294	1.0772	0.8283		100	100	100	100		Lipid	Sphingomyelins	100020276		1950	661.528
2560			sphingomyelin (d18:1/14:0, d16:1/16:0)*		0.97	0.89		0.1168	0.3926		1.0187	0.9859	1.0215	0.9091		100	100	100	100		Lipid	Sphingomyelins	100004328		1998	675.544
2561			sphingomyelin (d18:2/14:0, d18:1/14:1)*		0.92	0.77		0.0604	0.3135		1.0775	0.9959	1.1455	0.8845		100	100	100	100		Lipid	Sphingomyelins	100005985		1860	673.528
2562			sphingomyelin (d17:1/16:0, d18:1/15:0, d16:1/17:0)*		1.04	0.92		0.3372	0.5666		0.981	1.0161	1.0623	0.9793		100	100	100	100		Lipid	Sphingomyelins	100006314	121999-58-4	2082	689.559
2563			sphingomyelin (d17:2/16:0, d18:2/15:0)*		0.95	0.84		0.3776	0.5936		1.041	0.9867	1.1179	0.9405		100	100	100	100		Lipid	Sphingomyelins	100015793		1837	687.544
2564			sphingomyelin (d18:2/16:0, d18:1/16:1)*		1.04	0.95		0.1437	0.4356		0.9407	0.9817	1.0807	1.0213		100	100	100	100		Lipid	Sphingomyelins	100004329		2002	701.559
2565			sphingomyelin (d18:1/17:0, d17:1/18:0, d19:1/16:0)		1.06	0.92		0.3217	0.5641		0.9809	1.0353	1.1463	1.0523		100	100	100	100		Lipid	Sphingomyelins	100008920	121999-64-2	2312	717.591
2566			sphingomyelin (d18:1/18:1, d18:2/18:0)		1.08	0.94		0.3721	0.5893		0.9162	0.9903	1.1393	1.0725		100	100	100	100		Lipid	Sphingomyelins	100002106	108392-10-5	2167	729.591
2567			sphingomyelin (d18:1/19:0, d19:1/18:0)*		1.01	0.83		0.1088	0.3786		1.0317	1.0444	1.1346	0.9441		100	100	100	100		Lipid	Sphingomyelins	100015787		2330	745.622
2568			sphingomyelin (d18:1/20:0, d16:1/22:0)*		1.02	0.93		0.2317	0.5079		1.0308	1.0483	1.0607	0.9868		100	100	100	100		Lipid	Sphingomyelins	100006290		2685	759.638
2569			sphingomyelin (d18:1/20:1, d18:2/20:0)*		1.07	0.99		0.9722	0.8014		0.954	1.0182	1.0522	1.0386		100	100	100	100		Lipid	Sphingomyelins	100006292	222403-67-0	2383	757.622
2570			sphingomyelin (d18:1/20:2, d18:2/20:1, d16:1/22:2)*		1.01	0.93		0.9055	0.7924		0.9993	1.0118	1.0945	1.022		100	100	100	100		Lipid	Sphingomyelins	100006293		2039	755.606
2571			sphingomyelin (d18:1/21:0, d17:1/22:0, d16:1/23:0)*		0.98	0.87		0.2155	0.4913		1.0477	1.0302	1.0592	0.9215		100	100	100	100		Lipid	Sphingomyelins	100009025		2793	773.653
2572			sphingomyelin (d18:2/21:0, d16:2/23:0)*		0.99	0.85		0.2324	0.5079		1.0307	1.0188	1.1459	0.9729		100	100	100	100		Lipid	Sphingomyelins	100015790		2330	771.637
2573			sphingomyelin (d18:1/22:1, d18:2/22:0, d16:1/24:1)*		1.01	0.94		0.3598	0.5841		0.984	0.9974	1.0512	0.9923		100	100	100	100		Lipid	Sphingomyelins	100006295		2666	785.653
2574			sphingomyelin (d18:1/22:2, d18:2/22:1, d16:1/24:2)*		1.02	0.86		0.1602	0.449		1.0371	1.0618	1.074	0.9251		100	100	100	100		Lipid	Sphingomyelins	100006296		2209	783.637
2575			sphingomyelin (d18:2/23:0, d18:1/23:1, d17:1/24:1)*		1.03	0.91		0.3901	0.5969		0.9874	1.0134	1.0867	0.9848		100	100	100	100		Lipid	Sphingomyelins	100008956		2845	799.669
2576			sphingomyelin (d18:1/24:1, d18:2/24:0)*		1.04	0.95		0.4046	0.6056		0.9523	0.9921	1.0363	0.9884		100	100	100	100		Lipid	Sphingomyelins	100005986	94359-13-4	3033	813.684
2577			sphingomyelin (d18:2/24:1, d18:1/24:2)*		1.09	0.94		0.4601	0.6297		0.9587	1.0424	1.081	1.0188		100	100	100	100		Lipid	Sphingomyelins	100008957		2635	811.669
2578			sphingomyelin (d18:1/25:0, d19:0/24:1, d20:1/23:0, d19:1/24:0)*		1	0.98		0.7699	0.7562		1.0112	1.0119	0.9278	0.9049		100	100	100	100		Lipid	Sphingomyelins	100015792		3500	829.716
2579		Sphingosines	sphingosine		0.58	0.34		0.0056	0.1709		2.0759	1.2012	3.0273	1.04		100	100	100	100		Lipid	Sphingosines	297	123-78-4	1393	300.29
2581			sphingosine 1-phosphate		0.91	0.68		0.0109	0.188		1.0895	0.9922	1.2859	0.8725		100	100	100	100		Lipid	Sphingosines	100000626	26993-30-6	1375	380.256
2587			hexadecasphingosine (d16:1)*		0.78	0.44		0.0027	0.157		1.4202	1.1007	1.9305	0.8495		83	92	100	91		Lipid	Sphingosines	100015723		1289	272.258
2595		Mevalonate Metabolism	3-hydroxy-3-methylglutarate		1.1	1.06		0.6687	0.731		1.013	1.1176	1.0537	1.1157		100	100	100	100		Lipid	Mevalonate Metabolism	112	503-49-1	2850	161.046
2610		Sterol	cholesterol		0.95	0.97		0.7383	0.7374		1.0077	0.959	1.0175	0.9879		100	100	100	100		Lipid	Sterol	266	57-88-5	2707	369.352
2621			7-alpha-hydroxy-3-oxo-4-cholestenoate (7-Hoca)		1.04	0.95		0.9676	0.8014		1.221	1.2729	1.1984	1.1421		100	100	100	100		Lipid	Sterol	100001609	115538-85-7	5288.1	429.301
2623			3beta,7alpha-dihydroxy-5-cholestenoate		1.05	0.55		0.1583	0.4476		1.2808	1.348	1.5291	0.844		100	100	91	100		Lipid	Sterol	100001611	115538-84-6	5275	431.317
2624			3beta-hydroxy-5-cholestenoate		1.04	1.29		0.0412	0.2815		0.9951	1.0369	0.8568	1.1071		100	100	100	100		Lipid	Sterol	100006370	6561-58-6	5398	415.322
2634			4-cholesten-3-one		1	0.95		0.2113	0.4913		0.9476	0.9458	1.0212	0.9653		100	100	100	100		Lipid	Sterol	100002227	601-57-0	2520	385.346
2635			beta-sitosterol		0.93	0.95		0.7368	0.7374		0.9511	0.8828	0.9911	0.9403		83	75	91	91		Lipid	Sterol	100001033	83-46-5	3054	397.383
2637			campesterol		0.94	1.03		0.2572	0.5212		1.023	0.9573	1.0049	1.0381		100	83	100	100		Lipid	Sterol	100001269	474-62-4	2873	383.367
2656		Pregnenolone Steroids	pregnenolone sulfate		0.95	1.1		0.665	0.7292		1.4426	1.3656	0.7843	0.8657		100	100	100	100		Lipid	Pregnenolone Steroids	100002129	1247-64-9	5100	395.19
2660			17alpha-hydroxypregnenolone 3-sulfate		1.08	1.32		0.4043	0.6056		0.8375	0.9025	0.6876	0.9076		42	75	55	45		Lipid	Pregnenolone Steroids	100002128	28901-70-4	4800	411.185
2666			21-hydroxypregnenolone disulfate		1.33	1.04		0.5952	0.6994		1.3115	1.7473	0.9514	0.9934		100	100	100	100		Lipid	Pregnenolone Steroids	100001999	1164-98-3	3935	245.067
2672			pregnenediol disulfate (C21H34O8S2)*		1.26	1.04		0.2557	0.5212		1.4118	1.7734	0.8478	0.8821		100	100	100	100		Lipid	Pregnenolone Steroids	100001993		3868	238.077
2673			pregnenediol sulfate (C21H34O5S)*		0.94	1.1		0.3914	0.5969		1.4464	1.3591	0.7655	0.8409		100	100	100	100		Lipid	Pregnenolone Steroids	100002067	1247-64-9	5000	397.205
2682		Progestin Steroids	5alpha-pregnan-3beta,20beta-diol monosulfate (1)		0.99	1.39		0.0191	0.2205		2.2414	2.2156	0.7103	0.9856		100	100	91	100		Lipid	Progestin Steroids	100002009		5180	399.221
2685			5alpha-pregnan-3beta,20alpha-diol monosulfate (2)		1.08	1.43		0.0245	0.2435		2.1447	2.3258	0.7977	1.1418		100	100	100	100		Lipid	Progestin Steroids	100002014		5060	399.221
2691			5alpha-pregnan-3beta,20alpha-diol disulfate		1.39	1.21		0.3499	0.5765		1.5921	2.2115	0.9818	1.1874		100	100	100	100		Lipid	Progestin Steroids	100001988		3962	239.085
2692			5alpha-pregnan-diol disulfate		1.53	1.29		0.4719	0.6353		2.0013	3.0538	0.5164	0.6648		83	75	27	45		Lipid	Progestin Steroids	100002015		4310	239.085
2694			pregnanediol-3-glucuronide		1.18	1.11		0.3585	0.5833		1.8688	2.2031	0.7975	0.8829		100	100	100	100		Lipid	Progestin Steroids	100003470	1852-49-9	5145	495.296
2708		Corticosteroids	corticosterone		1.07	1.26		0.4213	0.6056		0.6674	0.7153	0.805	1.0172		50	58	73	73		Lipid	Corticosteroids	272	50-22-6	5040	345.207
2713			cortisol		0.95	1.04		0.6815	0.7325		0.9702	0.9245	1.1122	1.1535		100	100	100	100		Lipid	Corticosteroids	356	50-23-7	4710	361.202
2715			cortisone		1.08	1.15		0.2716	0.5317		0.9459	1.0225	0.8744	1.0057		100	100	100	100		Lipid	Corticosteroids	273	53-06-5	4575	359.186
2724			tetrahydrocortisol sulfate (1)		1.06	1.76		0.132	0.4244		0.9971	1.0586	0.463	0.8152		42	50	36	55		Lipid	Corticosteroids	100020848		4276	445.19
2731		Androgenic Steroids	dehydroisoandrosterone sulfate (DHEA-S)		1.08	1.04		0.865	0.7807		1.2608	1.3618	0.8762	0.9085		100	100	100	100		Lipid	Androgenic Steroids	100000792	651-48-9	4745	367.158
2732			16a-hydroxy DHEA 3-sulfate		1.23	0.92		0.3069	0.5525		1.4902	1.8337	1.6546	1.5184		100	100	100	100		Lipid	Androgenic Steroids	100002126		4240	383.153
2733			androsterone glucuronide		0.99	1.04		0.8149	0.7621		1.2046	1.192	0.9042	0.9442		100	92	100	100		Lipid	Androgenic Steroids	100002761	1852-43-3	4953	465.249
2735			epiandrosterone sulfate		0.96	0.99		0.539	0.6834		1.1652	1.1213	0.9008	0.895		100	100	100	100		Lipid	Androgenic Steroids	100001287	22229-22-7	4855	369.174
2743			androsterone sulfate		1	1.01		0.3388	0.5669		1.3782	1.3787	0.9967	1.0091		100	100	100	100		Lipid	Androgenic Steroids	100001073	2479-86-9	5022	369.174
2746			etiocholanolone glucuronide		1.6	1.2		0.1143	0.3898		0.9725	1.5607	0.8123	0.9756		100	100	100	91		Lipid	Androgenic Steroids	100005403	3602-09-03	4915	465.249
2747			5alpha-androstan-3alpha,17alpha-diol monosulfate		0.9	0.92		0.3645	0.5884		1.0753	0.964	0.6692	0.6128		75	83	55	55		Lipid	Androgenic Steroids	100002008		5208	371.19
2749			androstenediol (3beta,17beta) monosulfate (1)		1.13	0.99		0.8104	0.7621		1.4886	1.6881	0.871	0.8592		100	100	100	100		Lipid	Androgenic Steroids	100002028	521-17-5	4535	369.174
2750			androstenediol (3beta,17beta) monosulfate (2)		1.11	1.11		0.7109	0.7348		1.5431	1.7181	0.8113	0.8993		100	100	100	100		Lipid	Androgenic Steroids	100002029		4500	369.174
2752			androstenediol (3beta,17beta) disulfate (1)		1.15	0.96		0.5487	0.6863		1.4982	1.7206	0.8412	0.8066		100	100	100	100		Lipid	Androgenic Steroids	100001992		3740	224.062
2753			androstenediol (3beta,17beta) disulfate (2)		1.17	0.97		0.8074	0.7621		1.2169	1.4217	0.8074	0.7815		100	100	100	100		Lipid	Androgenic Steroids	100001994		4065	224.062
2756			androstenediol (3alpha, 17alpha) monosulfate (2)		1.21	0.99		0.9974	0.8043		1.156	1.3963	0.9267	0.9188		100	100	100	100		Lipid	Androgenic Steroids	100002026		4712	369.174
2757			androstenediol (3alpha, 17alpha) monosulfate (3)		0.96	1.24		0.1227	0.4108		1.3945	1.3408	0.8196	1.0176		100	100	100	100		Lipid	Androgenic Steroids	100002027		5180	369.174
2759			testosterone sulfate		3.34	0.91		0.7146	0.7348		0.669	2.2343	0.4661	0.4237		58	67	55	36		Lipid	Androgenic Steroids	100001548	651-45-6	4600	367.158
2766			5alpha-androstan-3alpha,17beta-diol monosulfate (1)		0.93	1.11		0.4472	0.6197		1.7897	1.6594	0.9046	1.0007		92	92	82	91		Lipid	Androgenic Steroids	100002018		4925	371.19
2767			5alpha-androstan-3alpha,17beta-diol monosulfate (2)		0.67	0.99		0.9492	0.7964		0.8366	0.5578	0.5232	0.5174		67	42	64	55		Lipid	Androgenic Steroids	100006005		5080	371.19
2768			5alpha-androstan-3alpha,17beta-diol disulfate		0.79	1.22		0.876	0.7851		1.3867	1.0991	0.551	0.6747		75	75	55	64		Lipid	Androgenic Steroids	100002017		4275	225.07
2769			5alpha-androstan-3alpha,17beta-diol 17-glucuronide		0.71	0.75		0.6231	0.7094		1.0723	0.7632	0.8142	0.6112		67	50	45	45		Lipid	Androgenic Steroids	100005396		4930	467.265
2773			5alpha-androstan-3beta,17beta-diol monosulfate (2)		1.04	0.98		0.777	0.7566		1.1793	1.2218	0.8159	0.7996		83	83	73	91		Lipid	Androgenic Steroids	100002024		4685	371.19
2774			5alpha-androstan-3beta,17beta-diol disulfate		1.05	1.04		0.6626	0.7284		1.335	1.4022	0.8988	0.9309		100	100	100	100		Lipid	Androgenic Steroids	100001987	571-20-0	3880	225.07
2777			5alpha-androstan-3beta,17alpha-diol disulfate		1.06	1.2		0.3255	0.5641		2.2986	2.4419	1.3318	1.5932		100	100	91	91		Lipid	Androgenic Steroids	100002021		4215	225.07
2781			andro steroid monosulfate C19H28O6S (1)*		1.33	0.86		0.9976	0.8043		1.1782	1.5712	1.222	1.0506		100	100	91	91		Lipid	Androgenic Steroids	100002152		3871	383.153
2805		Primary Bile Acid Metabolism	cholate		2.01	0.46		0.7738	0.7566		1.7456	3.5037	8.4247	3.838		92	83	91	91		Lipid	Primary Bile Acid Metabolism	136	81-25-4	5165	407.28
2806			glycocholate		0.55	1.7		0.9882	0.804		2.1632	1.1794	4.7381	8.0656		100	100	100	100		Lipid	Primary Bile Acid Metabolism	342	475-31-0;863-57-0	5163	464.302
2807			taurocholate		0.59	1.55		0.8041	0.7621		1.8377	1.0796	5.1569	8.0177		83	75	91	55		Lipid	Primary Bile Acid Metabolism	1648	145-42-6	5150	514.284
2808			chenodeoxycholate		1.02	1.04		0.976	0.8014		0.9468	0.967	1.4003	1.458		100	100	91	82		Lipid	Primary Bile Acid Metabolism	1123	474-24-9;474-25-9	5264	391.285
2809			glycochenodeoxycholate		0.79	1.42		0.9838	0.8037		1.2951	1.0223	2.0109	2.8644		100	100	100	100		Lipid	Primary Bile Acid Metabolism	1628	16564-43-5	5236.1	448.307
2810			taurochenodeoxycholate		0.82	1.51		0.6132	0.7052		1.5863	1.2962	2.5165	3.7929		100	92	82	100		Lipid	Primary Bile Acid Metabolism	1629	6009-98-9	5250	498.289
2814			tauro-beta-muricholate		0.46	1.18		0.2424	0.5079		1.449	0.6713	1.0085	1.188		33	42	55	73		Lipid	Primary Bile Acid Metabolism	100001250	25696-60-0	4774	514.284
2817			glyco-beta-muricholate**		0.64	1.51		0.1818	0.4651		1.3696	0.8719	1.6926	2.5489		58	58	100	82		Lipid	Primary Bile Acid Metabolism	100020214		4762	464.302
2819			cholic acid glucuronide		0.83	0.57		0.6891	0.7348		0.7155	0.5972	2.1591	1.2209		33	25	45	36		Lipid	Primary Bile Acid Metabolism	100020549		4512	583.312
2820			glycochenodeoxycholate glucuronide (1)		1.11	1.15		0.843	0.7718		1.893	2.1005	1.1254	1.289		92	100	100	100		Lipid	Primary Bile Acid Metabolism	100009264		4806	311.666
2822			glycochenodeoxycholate sulfate		1.13	1.58		0.0554	0.3079		1.4478	1.6424	0.9131	1.4428		100	100	91	91		Lipid	Primary Bile Acid Metabolism	100006641		4820	263.628
2825		Secondary Bile Acid Metabolism	deoxycholate		0.86	1.06		0.7031	0.7348		0.8977	0.7731	1.4002	1.483		75	67	91	82		Lipid	Secondary Bile Acid Metabolism	302	83-44-3	5294	391.285
2827			glycodeoxycholate		0.85	1.18		0.6741	0.7325		1.7996	1.5332	4.3982	5.1756		100	100	100	100		Lipid	Secondary Bile Acid Metabolism	100000436	360-65-6	5281	448.307
2828			taurodeoxycholate		0.78	1.29		0.9725	0.8014		1.742	1.3537	3.6669	4.731		100	83	100	100		Lipid	Secondary Bile Acid Metabolism	1668	207737-97-1	5257.4	498.289
2832			lithocholate sulfate (1)		1.07	1.44		0.1088	0.3786		0.9848	1.0537	0.9622	1.3845		100	100	100	100		Lipid	Secondary Bile Acid Metabolism	100020823		4811	227.12
2833			lithocholic acid sulfate (2)		2.89	1.51		0.5756	0.689		0.8214	2.3728	1.3167	1.9819		83	58	55	64		Lipid	Secondary Bile Acid Metabolism	100020824		5028	227.12
2835			glycolithocholate sulfate*		0.9	1.54		0.1051	0.3781		1.1145	1.0073	0.9123	1.4078		100	100	100	100		Lipid	Secondary Bile Acid Metabolism	100001657	15324-64-8	5011	255.631
2837			taurolithocholate 3-sulfate		0.98	1.13		0.0876	0.3614		1.3632	1.341	1.0808	1.226		100	100	100	100		Lipid	Secondary Bile Acid Metabolism	100001658	64936-83-0	5027	280.622
2839			ursodeoxycholate		0.93	0.73		0.8115	0.7621		1.8105	1.681	2.2716	1.6507		92	83	100	100		Lipid	Secondary Bile Acid Metabolism	1135	128-13-2	5055	391.285
2841			isoursodeoxycholate		0.89	0.7		0.7626	0.7511		1.0715	0.9581	5.8726	4.0938		100	100	100	100		Lipid	Secondary Bile Acid Metabolism	100002488	78919-26-3	4809	391.285
2842			glycoursodeoxycholate		0.62	1.55		0.8824	0.7872		1.3399	0.8283	2.1589	3.3424		100	100	100	100		Lipid	Secondary Bile Acid Metabolism	100002911	64480-66-6	5033	448.307
2851			hyocholate		1.53	0.8		0.564	0.6866		0.8658	1.3273	1.2533	1.0016		75	83	91	82		Lipid	Secondary Bile Acid Metabolism	100001279	547-75-1	5046	407.28
2852			glycohyocholate		0.65	1.38		0.3326	0.5641		1.024	0.6677	0.8553	1.1841		67	50	73	73		Lipid	Secondary Bile Acid Metabolism	100004083		5020	464.302
2861			glycocholenate sulfate*		1.06	1.21		0.0757	0.3342		1.043	1.1044	0.9325	1.1244		100	100	100	100		Lipid	Secondary Bile Acid Metabolism	100001989		4750	254.623
2862			taurocholenate sulfate*		1.1	1.07		0.2421	0.5079		1.3445	1.4841	0.9469	1.0154		100	100	100	100		Lipid	Secondary Bile Acid Metabolism	100001990		4750	279.614
2865			3b-hydroxy-5-cholenoic acid		0.88	0.84		0.1523	0.4447		0.8474	0.7491	0.9064	0.7648		58	67	73	64		Lipid	Secondary Bile Acid Metabolism	100004182	5255-17-4	5205	373.275
2866			glycodeoxycholate sulfate		1.23	1.7		0.0494	0.3046		1.1436	1.412	0.9026	1.5315		100	100	91	100		Lipid	Secondary Bile Acid Metabolism	100006642		4875	263.628
3437	Nucleotide	Purine Metabolism, (Hypo)Xanthine/Inosine containing	inosine		1.19	0.84		0.4043	0.6056		1.0744	1.2819	1.1041	0.9314		100	100	100	100		Nucleotide	Purine Metabolism, (Hypo)Xanthine/Inosine containing	361	58-63-9	1602.1	267.073
3438			hypoxanthine		0.97	1.01		0.9506	0.7964		1.0156	0.9856	0.9163	0.9237		100	100	100	100		Nucleotide	Purine Metabolism, (Hypo)Xanthine/Inosine containing	171	68-94-0	1291.2	135.031
3439			xanthine		1.01	1.06		0.6115	0.7052		0.9967	1.0036	0.9818	1.042		100	100	100	100		Nucleotide	Purine Metabolism, (Hypo)Xanthine/Inosine containing	1004	69-89-6	2023	151.026
3441			xanthosine		0.85	0.9		0.4155	0.6056		0.9381	0.7957	0.7855	0.7033		67	33	64	45		Nucleotide	Purine Metabolism, (Hypo)Xanthine/Inosine containing	100000299	146-80-5	1075	283.068
3444			N1-methylinosine		0.9	0.78		0.1504	0.4444		1.1425	1.0241	1.1741	0.9123		100	100	100	100		Nucleotide	Purine Metabolism, (Hypo)Xanthine/Inosine containing	100001409	20245-33-4	1430	283.104
3447			urate		0.85	0.95		0.2997	0.5498		1.225	1.0468	1.0815	1.0257		100	100	100	100		Nucleotide	Purine Metabolism, (Hypo)Xanthine/Inosine containing	1134	69-93-2;120K5305	757.1	167.021
3449			allantoin		0.94	1.03		0.6116	0.7052		1.0835	1.0157	0.9192	0.9504		100	100	100	100		Nucleotide	Purine Metabolism, (Hypo)Xanthine/Inosine containing	1002	97-59-6	1672	157.037
3455		Purine Metabolism, Adenine containing	adenosine 5'-monophosphate (AMP)		0.77	0.3		0.0059	0.1709		2.756	2.1289	4.3776	1.3208		100	100	100	100		Nucleotide	Purine Metabolism, Adenine containing	209	149022-20-8	1013	348.07
3462			adenosine		0.7	0.36		0.0054	0.1709		0.7211	0.5057	1.0334	0.3704		75	42	73	27		Nucleotide	Purine Metabolism, Adenine containing	798	58-61-7	2169	268.104
3463			adenine		1.1	0.91		0.3321	0.5641		0.9036	0.9952	1.0912	0.9929		100	100	100	100		Nucleotide	Purine Metabolism, Adenine containing	880	73-24-5	2221	136.062
3468			N1-methyladenosine		1	1.01		0.6805	0.7325		1.0141	1.0101	1.0205	1.0299		100	100	100	100		Nucleotide	Purine Metabolism, Adenine containing	1242	15763-06-1	2120	282.12
3478			N6-carbamoylthreonyladenosine		1.25	0.99		0.9324	0.7948		0.9774	1.2247	0.9788	0.9671		100	100	100	100		Nucleotide	Purine Metabolism, Adenine containing	100001415	24719-82-2	2164	411.127
3488			N6-succinyladenosine		0.91	0.99		0.9956	0.8043		1.3074	1.1871	1.0113	1.0007		92	92	82	91		Nucleotide	Purine Metabolism, Adenine containing	100001664	4542-23-8	940	382.1
3499		Purine Metabolism, Guanine containing	7-methylguanine		1	0.98		0.9843	0.8037		1.0007	0.9992	0.9907	0.9689		100	100	100	100		Nucleotide	Purine Metabolism, Guanine containing	100001456	578-76-7	2175	166.072
3505			N2,N2-dimethylguanosine		1.05	1.06		0.0997	0.3686		1.0929	1.1466	1.0026	1.0647		100	100	100	100		Nucleotide	Purine Metabolism, Guanine containing	100001412	2140-67-2	2210	312.13
3517		Pyrimidine Metabolism, Orotate containing	dihydroorotate		0.98	1.44		0.0067	0.1709		1.0175	1.0011	0.8003	1.1557		100	100	100	100		Nucleotide	Pyrimidine Metabolism, Orotate containing	923	155-54-4	1910	157.025
3518			orotate		1.08	0.96		0.5628	0.6866		0.9077	0.9799	1.146	1.0969		100	100	100	100		Nucleotide	Pyrimidine Metabolism, Orotate containing	445	50887-69-9	1638.1	155.01
3520			orotidine		1.13	0.95		0.999	0.8043		0.911	1.0257	0.8731	0.8325		50	67	45	64		Nucleotide	Pyrimidine Metabolism, Orotate containing	100001416	314-50-1	2250	287.052
3530		Pyrimidine Metabolism, Uracil containing	uridine		0.97	0.97		0.6707	0.7321		1.042	1.0058	1.0443	1.0138		100	100	100	100		Nucleotide	Pyrimidine Metabolism, Uracil containing	535	58-96-8	1457.6	243.062
3531			uracil		0.92	0.73		0.0204	0.2205		0.9916	0.9158	1.2425	0.9059		92	92	100	82		Nucleotide	Pyrimidine Metabolism, Uracil containing	825	66-22-8	1086	111.02
3532			pseudouridine		1.12	1.04		0.5067	0.6589		0.9538	1.0714	0.9447	0.9823		100	100	100	100		Nucleotide	Pyrimidine Metabolism, Uracil containing	821	1445-07-4	1100	243.062
3533			5,6-dihydrouridine		1.03	1.03		0.5835	0.6913		1.0412	1.0674	0.991	1.0245		100	100	100	100		Nucleotide	Pyrimidine Metabolism, Uracil containing	100001425	5627-05-04	1119	245.078
3534			2'-O-methyluridine		0.89	1.01		0.9981	0.8043		1.1141	0.9965	0.9767	0.987		100	100	100	100		Nucleotide	Pyrimidine Metabolism, Uracil containing	100010896	2140-76-3	1831	257.078
3535			5-methyluridine (ribothymidine)		1.12	1.06		0.6533	0.7222		0.9367	1.0448	0.9432	0.9958		100	100	100	100		Nucleotide	Pyrimidine Metabolism, Uracil containing	100001446	1463-10-1	1778.1	257.078
3542			5,6-dihydrouracil		0.83	0.96		0.8267	0.7661		0.8972	0.7478	0.8457	0.8087		83	75	73	73		Nucleotide	Pyrimidine Metabolism, Uracil containing	1125	504-07-4	1120	113.036
3546			2'-deoxyuridine		1.01	1.25		0.0658	0.3226		1.0788	1.0908	0.9241	1.1588		100	100	100	100		Nucleotide	Pyrimidine Metabolism, Uracil containing	536	951-78-0	1586	227.067
3549			3-ureidopropionate		1.31	0.91		0.7247	0.7348		0.8251	1.0828	0.8657	0.7892		58	83	55	55		Nucleotide	Pyrimidine Metabolism, Uracil containing	1053	462-88-4	875	133.061
3550			beta-alanine		0.98	1.09		0.2141	0.4913		1.042	1.0179	0.9198	1.0063		100	100	100	100		Nucleotide	Pyrimidine Metabolism, Uracil containing	244	56-41-7;107-95-9	1905	90.055
3551			N-acetyl-beta-alanine		1	0.95		0.5753	0.689		1.1091	1.1075	0.9725	0.9212		100	100	100	100		Nucleotide	Pyrimidine Metabolism, Uracil containing	100002102	3025-95-4	773	130.051
3560		Pyrimidine Metabolism, Cytidine containing	cytidine		1.45	0.8		0.6157	0.7058		0.8656	1.2514	1.4924	1.1984		100	100	100	100		Nucleotide	Pyrimidine Metabolism, Cytidine containing	827	65-46-3	2124	244.093
3561			cytosine		1.23	1		0.9417	0.7948		1.0535	1.2989	0.8341	0.8369		83	67	55	64		Nucleotide	Pyrimidine Metabolism, Cytidine containing	881	71-30-7	2060	112.051
3562			3-methylcytidine		0.98	0.91		0.165	0.4493		1.0397	1.0159	1.0686	0.975		100	100	100	100		Nucleotide	Pyrimidine Metabolism, Cytidine containing	100001466	21028-20-6	2176	258.108
3564			N4-acetylcytidine		1.05	0.84		0.1682	0.4493		1.2821	1.3465	1.1673	0.9856		100	100	100	100		Nucleotide	Pyrimidine Metabolism, Cytidine containing	100001413	3768-18-1	2040	284.089
3571			2'-O-methylcytidine		0.95	1.3		0.0592	0.3099		1.0728	1.0188	0.8751	1.1348		100	92	82	100		Nucleotide	Pyrimidine Metabolism, Cytidine containing	100010895	2140-72-9	2411	258.108
3583		Pyrimidine Metabolism, Thymine containing	5,6-dihydrothymine		1.08	1.07		0.3559	0.5831		0.949	1.0292	1.064	1.1367		100	100	100	100		Nucleotide	Pyrimidine Metabolism, Thymine containing	158	696-04-8	1637.8	127.051
3585			3-aminoisobutyrate		0.98	0.99		0.8057	0.7621		0.944	0.9245	0.9951	0.9824		100	100	100	100		Nucleotide	Pyrimidine Metabolism, Thymine containing	1114	10569-72-9;214139-20-5	2190	104.071
3603	Cofactors and Vitamins	Nicotinate and Nicotinamide Metabolism	quinolinate		0.89	0.95		0.7241	0.7348		1.3084	1.1668	0.9662	0.9219		100	100	100	100		Cofactors and Vitamins	Nicotinate and Nicotinamide Metabolism	182	89-00-9	845	168.029
3607			nicotinamide		0.82	0.44		0.0023	0.157		1.6955	1.3905	2.3344	1.0209		100	100	100	100		Cofactors and Vitamins	Nicotinate and Nicotinamide Metabolism	432	98-92-0	1942	123.055
3610			nicotinamide riboside		0.78	1.16		0.2915	0.5498		1.0018	0.7774	0.7273	0.8414		67	58	45	73		Cofactors and Vitamins	Nicotinate and Nicotinamide Metabolism	100001310	1341-23-7	2040	255.098
3619			1-methylnicotinamide		0.87	0.9		0.4155	0.6056		1.245	1.0823	0.9777	0.8838		100	100	100	100		Cofactors and Vitamins	Nicotinate and Nicotinamide Metabolism	55	1005-24-9	1940	137.071
3624			trigonelline (N'-methylnicotinate)		1.38	0.92		0.5173	0.668		1.073	1.476	1.6382	1.5042		100	100	100	100		Cofactors and Vitamins	Nicotinate and Nicotinamide Metabolism	100001092	535-83-1	1388	138.055
3626			N1-Methyl-2-pyridone-5-carboxamide		1.15	0.87		0.2461	0.5122		1.1385	1.3098	1.0394	0.9057		100	100	100	100		Cofactors and Vitamins	Nicotinate and Nicotinamide Metabolism	100001468	701-44-0	1668	151.051
3627			N1-Methyl-4-pyridone-3-carboxamide		0.92	0.87		0.19	0.4707		1.2015	1.1076	1.0225	0.8915		100	100	100	100		Cofactors and Vitamins	Nicotinate and Nicotinamide Metabolism	100001469	769-49-3	1260	153.066
3632		Riboflavin Metabolism	flavin adenine dinucleotide (FAD)		0.84	0.71		0.0206	0.2205		0.9575	0.8082	1.1227	0.8005		92	92	100	64		Cofactors and Vitamins	Riboflavin Metabolism	327	146-14-5;84366-81-4	2425	784.15
3634		Pantothenate and CoA Metabolism	pantothenate		1.34	0.9		0.4234	0.6056		1.0736	1.4431	1.2402	1.118		100	100	100	100		Cofactors and Vitamins	Pantothenate and CoA Metabolism	1024	137-08-6	1498.7	218.103
3647		Ascorbate and Aldarate Metabolism	threonate		1.09	1.04		0.6962	0.7348		0.8917	0.9716	1.0148	1.0601		100	100	100	100		Cofactors and Vitamins	Ascorbate and Aldarate Metabolism	100001022	70753-61-6	2384	135.03
3650			oxalate (ethanedioate)		1.08	1.06		0.5102	0.6611		0.886	0.9558	0.9779	1.0342		100	100	100	100		Cofactors and Vitamins	Ascorbate and Aldarate Metabolism	100000841	144-62-7	603	88.988
3651			gulonate*		1.18	1.12		0.6238	0.7094		0.9491	1.1154	1.0606	1.1855		67	83	91	91		Cofactors and Vitamins	Ascorbate and Aldarate Metabolism	100001586	20246-53-1	2750	195.051
3653		Tocopherol Metabolism	alpha-tocopherol		1	0.91		0.0252	0.2457		1.0564	1.0549	1.0606	0.9687		100	100	100	100		Cofactors and Vitamins	Tocopherol Metabolism	1105	59-02-9;10191-41-0	2522	430.378
3661			gamma-CEHC		0.93	1.29		0.0881	0.3614		1.4318	1.3286	0.9069	1.1691		100	100	100	100		Cofactors and Vitamins	Tocopherol Metabolism	100002094	178167-75-4	3843	263.129
3662			gamma-CEHC glucuronide*		1.05	1.1		0.5445	0.6863		0.9826	1.0331	0.7119	0.7849		58	75	55	64		Cofactors and Vitamins	Tocopherol Metabolism	100004243		2500	439.161
3664			alpha-CEHC sulfate		1.15	0.8		0.6898	0.7348		0.7003	0.8083	0.5762	0.4603		33	42	27	36		Cofactors and Vitamins	Tocopherol Metabolism	100005972		3090	357.101
3669			delta-CEHC*		1.35	1.27		0.153	0.4447		1.1581	1.5677	0.8745	1.1097		100	100	82	100		Cofactors and Vitamins	Tocopherol Metabolism	100020416	84599-16-6	3422	249.113
3675			gamma-tocopherol/beta-tocopherol		1.01	1.1		0.1755	0.4585		1.134	1.1419	0.9121	1.0062		100	100	100	100		Cofactors and Vitamins	Tocopherol Metabolism	100008998		2384	416.364
3697		Hemoglobin and Porphyrin Metabolism	heme		0.68	0.75		0.4747	0.6354		1.0367	0.7028	1.1703	0.8767		83	50	82	73		Cofactors and Vitamins	Hemoglobin and Porphyrin Metabolism	100001386	14875-96-8	1124	616.176
3698			bilirubin (Z,Z)		0.95	1.05		0.4411	0.6167		1.1809	1.1226	0.9607	1.0049		100	100	100	100		Cofactors and Vitamins	Hemoglobin and Porphyrin Metabolism	1090	635-65-4	1840	585.271
3699			bilirubin (E,E)*		1	0.93		0.2716	0.5317		1.0648	1.0663	1.1263	1.0492		100	100	100	100		Cofactors and Vitamins	Hemoglobin and Porphyrin Metabolism	100001950	114-25-0	1045	585.271
3700			bilirubin (E,Z or Z,E)*		1.02	1.02		0.7362	0.7374		1.1676	1.186	0.9704	0.9917		100	100	100	100		Cofactors and Vitamins	Hemoglobin and Porphyrin Metabolism	100001951		1265	585.271
3701			biliverdin		1.02	1.13		0.1894	0.4707		1.1686	1.1903	0.9628	1.0833		100	100	100	100		Cofactors and Vitamins	Hemoglobin and Porphyrin Metabolism	250	55482-27-4;55482-27-4	4695.6	581.241
3718		Vitamin A Metabolism	retinol (Vitamin A)		0.92	0.91		0.1491	0.443		1.0527	0.9681	1.0512	0.9533		100	100	100	100		Cofactors and Vitamins	Vitamin A Metabolism	498	68-26-8	1636	269.226
3720			carotene diol (1)		0.95	1.07		0.4883	0.6437		1.0886	1.0353	0.8419	0.897		100	100	100	100		Cofactors and Vitamins	Vitamin A Metabolism	100015966		1720	568.428
3721			carotene diol (2)		1.16	1.14		0.1493	0.443		1.1993	1.3918	1.0055	1.1441		100	100	100	100		Cofactors and Vitamins	Vitamin A Metabolism	100015967		1904	568.428
3722			carotene diol (3)		1.14	1.44		0.0542	0.3064		1.0715	1.2237	0.7787	1.1209		100	100	91	100		Cofactors and Vitamins	Vitamin A Metabolism	100015968		1948	568.428
3724			beta-cryptoxanthin		1.08	1.22		0.1778	0.4599		1.098	1.1905	1.0477	1.2814		100	100	100	100		Cofactors and Vitamins	Vitamin A Metabolism	100001977	472-70-8	2560	552.433
3725			retinal		0.85	0.87		0.0638	0.3205		1.0817	0.9225	1.1372	0.9901		100	100	100	100		Cofactors and Vitamins	Vitamin A Metabolism	100004088		1666	285.221
3738		Vitamin B6 Metabolism	pyridoxate		1.46	0.82		0.4116	0.6056		1.2289	1.7901	1.4256	1.1745		100	100	100	100		Cofactors and Vitamins	Vitamin B6 Metabolism	100001121	82-82-6	2185	182.046
3740	Xenobiotics	Benzoate Metabolism	hippurate		1.12	0.93		0.3571	0.5833		1.3675	1.5323	1.2471	1.155		100	100	100	100		Xenobiotics	Benzoate Metabolism	100000014	495-69-2	2106.9	178.051
3744			2-hydroxyhippurate (salicylurate)		1.88	1.98		0.7042	0.7348		6.5396	12.2829	1.7255	3.4179		100	100	100	100		Xenobiotics	Benzoate Metabolism	1869	487-54-7	2184	194.046
3746			3-hydroxyhippurate		0.98	1.61		0.0937	0.3614		1.3123	1.2852	1.5549	2.4983		100	100	100	100		Xenobiotics	Benzoate Metabolism	100002122	1637-75-8	1687	194.046
3747			3-hydroxyhippurate sulfate		0.85	1.8		0.0415	0.2815		0.7384	0.6252	0.6106	1.0983		58	58	55	73		Xenobiotics	Benzoate Metabolism	100020410		1047	274.003
3748			4-hydroxyhippurate		0.67	1.21		0.3671	0.5892		1.8409	1.236	1.2357	1.4993		100	100	100	100		Xenobiotics	Benzoate Metabolism	100001423	2482-25-9	1475	194.046
3754			benzoate		1.08	0.9		0.7369	0.7374		1.104	1.1922	1.1717	1.0538		100	100	100	100		Xenobiotics	Benzoate Metabolism	100000008	65-85-0	1750	121.029
3772			catechol sulfate		0.92	1.06		0.4475	0.6197		1.3666	1.2541	1.0102	1.0698		100	100	100	100		Xenobiotics	Benzoate Metabolism	100001605	4918-96-1	1906	188.986
3774			4-methylguaiacol sulfate		1.22	1.44		0.0582	0.3099		1.4638	1.7828	0.7753	1.1196		92	92	91	100		Xenobiotics	Benzoate Metabolism	100006105	756760-43-7	2978	217.018
3775			guaiacol sulfate		1.18	1.33		0.0742	0.3342		1.3486	1.5961	0.7364	0.9804		100	100	100	100		Xenobiotics	Benzoate Metabolism	100004208		2344	203.002
3776			3-methyl catechol sulfate (1)		1.41	1.76		0.0751	0.3342		1.0545	1.4869	0.756	1.332		100	100	100	100		Xenobiotics	Benzoate Metabolism	100004112		2790	203.002
3778			4-methylcatechol sulfate		1.18	1.38		0.0755	0.3342		1.1233	1.326	0.857	1.1842		100	100	100	100		Xenobiotics	Benzoate Metabolism	100004111		2665	203.002
3787			4-acetylphenol sulfate		1.71	1.38		0.0273	0.2457		1.7331	2.9719	0.6402	0.8866		83	75	64	91		Xenobiotics	Benzoate Metabolism	100000711		2375	215.002
3790			4-ethylphenylsulfate		1.37	1.46		0.3834	0.5951		3.6978	5.0576	1.3108	1.9084		100	100	91	100		Xenobiotics	Benzoate Metabolism	100001756	123-07-9	3580	201.023
3791			4-vinylphenol sulfate		0.65	1.09		0.9361	0.7948		2.3226	1.5129	1.4124	1.5431		100	100	100	100		Xenobiotics	Benzoate Metabolism	100001755	2628-17-3	3320	199.007
3803			3-methoxycatechol sulfate (1)		0.57	0.54		0.8989	0.7904		3.8641	2.1949	1.4007	0.7503		100	100	82	91		Xenobiotics	Benzoate Metabolism	100006375		2163	218.997
3804			3-methoxycatechol sulfate (2)		0.77	0.38		0.0073	0.1709		0.996	0.7713	0.8974	0.3443		83	50	45	18		Xenobiotics	Benzoate Metabolism	100006376		2200	218.997
3805			methyl-4-hydroxybenzoate sulfate		0.91	1.69		0.3047	0.5525		3.6775	3.3612	1.0215	1.7297		100	100	100	100		Xenobiotics	Benzoate Metabolism	100006116		2873	230.997
3807			propyl 4-hydroxybenzoate sulfate		1.63	3.35		0.0818	0.3489		0.8249	1.3454	0.2892	0.97		67	75	36	64		Xenobiotics	Benzoate Metabolism	100006264	162338-10-5	3971	259.028
3812			p-cresol sulfate		1.03	1.09		0.2344	0.5079		0.9996	1.0277	0.9605	1.0434		100	100	100	100		Xenobiotics	Benzoate Metabolism	100001315	3233-57-7	2890	187.007
3819			o-cresol sulfate		1.15	2.43		0.0129	0.1945		1.4383	1.6592	0.7307	1.7788		83	92	82	100		Xenobiotics	Benzoate Metabolism	100001806		2796	187.007
3823			3-(3-hydroxyphenyl)propionate sulfate		1.59	2.1		0.1167	0.3926		0.673	1.0721	0.681	1.4314		67	83	64	82		Xenobiotics	Benzoate Metabolism	100005391	86321-32-6	1294	245.013
3826			3-(3-hydroxyphenyl)propionate		1.2	1.15		0.818	0.7621		1.0795	1.2925	1.5029	1.7244		92	83	73	82		Xenobiotics	Benzoate Metabolism	100001624	621-54-5	1980	165.056
3828			3-phenylpropionate (hydrocinnamate)		0.82	1.23		0.3214	0.5641		1.0597	0.8682	0.9801	1.2065		92	92	91	91		Xenobiotics	Benzoate Metabolism	100000010	501-52-0	2860	149.061
3830		Xanthine Metabolism	caffeine		2.34	1.14		0.5627	0.6866		1.0729	2.5111	1.4179	1.6214		83	92	100	100		Xenobiotics	Xanthine Metabolism	849	58-08-2	2106	195.088
3831			paraxanthine		1.96	1.25		0.2998	0.5498		0.6118	1.1993	0.8197	1.0228		75	67	73	73		Xenobiotics	Xanthine Metabolism	100000453	611-59-6	2279	179.057
3832			theobromine		1.28	1.32		0.6844	0.7345		1.0866	1.3925	1.0873	1.4351		92	100	100	100		Xenobiotics	Xanthine Metabolism	100000445	83-67-0	1600	181.072
3833			theophylline		1.95	1.1		0.5543	0.6866		0.7113	1.3891	0.8963	0.9901		83	83	100	91		Xenobiotics	Xanthine Metabolism	100000437	58-55-9	2356.9	179.057
3834			1-methylurate		1.89	1.31		0.3061	0.5525		0.6987	1.3175	0.9254	1.2143		92	92	91	91		Xenobiotics	Xanthine Metabolism	100001400	708-79-2	1461	183.051
3835			7-methylurate		2.41	1.4		0.1328	0.4244		0.6115	1.4735	0.9337	1.3094		100	100	100	100		Xenobiotics	Xanthine Metabolism	100002241	612-37-3	1138	181.037
3836			1,3-dimethylurate		2.06	1.11		0.2368	0.5079		0.6493	1.3391	0.8454	0.9342		83	83	91	91		Xenobiotics	Xanthine Metabolism	100001106	944-73-0	1671.4	195.052
3837			1,7-dimethylurate		2.17	1.26		0.4905	0.645		0.7106	1.5421	0.908	1.1457		83	92	100	100		Xenobiotics	Xanthine Metabolism	100001399	33868-03-0	1578.6	195.052
3838			3,7-dimethylurate		1.36	1.62		0.3555	0.5831		0.9872	1.3387	0.786	1.2724		75	83	91	82		Xenobiotics	Xanthine Metabolism	100001398	13087-49-5	1418.2	195.052
3839			1,3,7-trimethylurate		2.56	1.14		0.3634	0.5884		0.5337	1.3665	0.8655	0.9887		67	67	64	73		Xenobiotics	Xanthine Metabolism	100001397	5415-44-1	1985	209.068
3840			1-methylxanthine		1.87	1.39		0.4732	0.6353		0.6982	1.3041	0.9221	1.2773		83	92	100	91		Xenobiotics	Xanthine Metabolism	100001405	6136-37-4	1568.8	165.042
3841			3-methylxanthine		1.59	1.5		0.5598	0.6866		1.0283	1.6352	0.9116	1.3657		83	100	100	100		Xenobiotics	Xanthine Metabolism	100001108	1076-22-8	1700	165.042
3842			7-methylxanthine		1.64	1.91		0.5299	0.6779		1.1144	1.8281	0.8962	1.709		92	100	100	100		Xenobiotics	Xanthine Metabolism	100001396	552-62-5	1350	167.056
3843			5-acetylamino-6-amino-3-methyluracil		1.71	1.38		0.1055	0.3781		0.9129	1.5565	0.8953	1.2392		83	92	91	91		Xenobiotics	Xanthine Metabolism	100001403	1196153-01-1	1710	197.068
3844			5-acetylamino-6-formylamino-3-methyluracil		1.52	1.3		0.2157	0.4913		1.3466	2.0491	1.1558	1.5053		75	83	82	91		Xenobiotics	Xanthine Metabolism	100001402	85438-96-6	1424	225.063
3849		Tobacco Metabolite	cotinine		0.69	1.13		0.1638	0.4493		0.0197	0.0136	1.1555	1.3051		8	8	18	27		Xenobiotics	Tobacco Metabolite	848	486-56-6	2213	177.102
3866		Food Component/Plant	2-piperidinone		1.53	0.58		0.2041	0.482		1.167	1.7894	2.5624	1.4822		100	100	100	100		Xenobiotics	Food Component/Plant	100004295	675-20-7	1675	100.076
3950			2,3-dihydroxyisovalerate		1.56	2.01		0.1081	0.3786		1.3862	2.1694	0.7522	1.5107		92	92	91	100		Xenobiotics	Food Component/Plant	100002417	1756-18-9	1050	133.051
3972			3-hydroxyindolin-2-one sulfate		1.04	1.35		0.0338	0.2654		0.957	0.9973	0.7853	1.0605		50	42	64	91		Xenobiotics	Food Component/Plant	100006103		2082	227.997
3979			betonicine		0.99	1.75		0.1616	0.4493		2.0496	2.0299	1.3231	2.3187		100	100	91	100		Xenobiotics	Food Component/Plant	100002153	515-25-3	1012	160.097
3984			gluconate		1.01	1		0.6367	0.7126		1.1208	1.1295	1.01	1.0133		100	100	100	100		Xenobiotics	Food Component/Plant	338	527-07-1	2922	195.051
3990			4-acetylcatechol sulfate (1)		0.86	1.4		0.8172	0.7621		1.43	1.2283	1.1687	1.6344		92	92	82	91		Xenobiotics	Food Component/Plant	100020853		1774	230.997
3994			alliin		0.97	1.99		0.208	0.4897		2.2629	2.1923	0.6111	1.2141		83	75	55	100		Xenobiotics	Food Component/Plant	100003473	556-27-4	1470	178.053
3995			N-acetylalliin		1.51	2.19		0.23	0.5079		1.4562	2.1918	0.3922	0.8601		83	75	55	82		Xenobiotics	Food Component/Plant	100005367		1348	220.064
4010			dihydrocaffeate sulfate (2)		0.83	0.8		0.8379	0.7711		0.9684	0.8056	0.9527	0.7618		50	58	55	64		Xenobiotics	Food Component/Plant	100020822		1328	261.007
4028			cinnamoylglycine		0.85	1.33		0.3411	0.568		1.2828	1.0861	0.8737	1.1637		92	92	91	91		Xenobiotics	Food Component/Plant	100002253	16534-24-0	3127	204.067
4062			ergothioneine		1.19	1.01		0.5469	0.6863		0.9476	1.132	0.9407	0.9541		100	100	100	100		Xenobiotics	Food Component/Plant	100002154	58511-63-0	850	230.096
4064			erythritol		1.05	3.43		0.1289	0.4244		1.1515	1.2077	0.9873	3.386		100	100	100	100		Xenobiotics	Food Component/Plant	100000846	149-32-6	1491	167.056
4066			3-ethylcatechol sulfate (1)		1.73	1.87		0.0423	0.2815		0.7519	1.3026	0.6502	1.2165		92	83	73	91		Xenobiotics	Food Component/Plant	100020851		3422	217.018
4091			homostachydrine*		0.64	1		0.7049	0.7348		1.4271	0.9134	1.3953	1.3952		100	100	100	100		Xenobiotics	Food Component/Plant	100001550	1195-94-4	1750	158.118
4095			indolin-2-one		0.59	1.32		0.035	0.2713		1.2079	0.711	1.1743	1.5539		83	83	100	91		Xenobiotics	Food Component/Plant	100004318	59-48-3	2575	134.06
4118			methyl indole-3-acetate		0.95	0.9		0.2987	0.5498		1.3469	1.2836	1.1544	1.0445		100	100	100	100		Xenobiotics	Food Component/Plant	1104	1912-33-0	3380	190.086
4144			phytanate		1.05	1.27		0.4245	0.6056		1.1982	1.2632	1.1059	1.4073		100	100	100	100		Xenobiotics	Food Component/Plant	466	14721-66-5	5908	311.296
4150			piperine		0.91	0.85		0.7581	0.7477		1.577	1.4304	1.8028	1.5314		100	100	100	100		Xenobiotics	Food Component/Plant	100001267	94-62-2	1168	286.144
4153			glucuronide of piperine metabolite C17H21NO3 (3)*		0.88	0.63		0.5673	0.6887		1.6054	1.4064	1.7754	1.127		92	92	82	91		Xenobiotics	Food Component/Plant	100020491		3951	462.177
4154			glucuronide of piperine metabolite C17H21NO3 (4)*		0.78	0.78		0.9285	0.7946		1.9287	1.501	1.7757	1.391		92	92	100	100		Xenobiotics	Food Component/Plant	100020492		3992	462.177
4155			glucuronide of piperine metabolite C17H21NO3 (5)*		0.7	0.81		0.585	0.692		2.0634	1.4429	1.6095	1.2997		92	92	82	91		Xenobiotics	Food Component/Plant	100020493		4039	462.177
4162			sulfate of piperine metabolite C16H19NO3 (2)*		0.97	0.8		0.7778	0.7566		1.5008	1.4623	1.4709	1.1776		100	100	100	100		Xenobiotics	Food Component/Plant	100020496		4112	352.086
4163			sulfate of piperine metabolite C16H19NO3 (3)*		0.95	0.8		0.9409	0.7948		1.8317	1.7473	1.6562	1.3298		100	100	100	100		Xenobiotics	Food Component/Plant	100020497		4200	352.086
4168			sulfate of piperine metabolite C18H21NO3 (1)*		1.22	0.96		0.4419	0.6167		1.2457	1.5197	1.2532	1.1991		100	83	100	100		Xenobiotics	Food Component/Plant	100020502		4481	378.102
4170			sulfate of piperine metabolite C18H21NO3 (3)*		1.27	1.13		0.3069	0.5525		1.1853	1.5001	1.1106	1.2504		92	100	100	100		Xenobiotics	Food Component/Plant	100020504		4630	378.102
4179			quinate		2.03	1.88		0.0147	0.1995		1.1594	2.3568	1.4167	2.6589		100	100	100	100		Xenobiotics	Food Component/Plant	100000442	77-95-2	2432.9	191.056
4184			saccharin		2	1.38		0.4177	0.6056		1.3294	2.6638	2.9762	4.1015		75	75	82	73		Xenobiotics	Food Component/Plant	100000870	81-07-2	2000	181.992
4186			acesulfame		1.13	0.5		0.7382	0.7374		0.76	0.8553	0.7043	0.3524		42	42	27	27		Xenobiotics	Food Component/Plant	100006203	55589-62-3	756	161.987
4187			S-allylcysteine		0.72	2.03		0.1894	0.4707		2.3762	1.7039	0.5543	1.1248		83	83	55	91		Xenobiotics	Food Component/Plant	100004509	21593-77-1	2690	162.058
4196			solanidine		0.41	0.84		0.9467	0.7964		1.7644	0.7182	2.6061	2.1772		33	25	36	45		Xenobiotics	Food Component/Plant	100002773	80-78-4	1010	398.342
4204			stachydrine		1.57	1.82		0.0018	0.157		0.8358	1.3135	0.6843	1.2424		100	100	100	100		Xenobiotics	Food Component/Plant	100001296	4136-37-2	1440	144.102
4205			3-hydroxystachydrine*		2.12	1.79		0.0478	0.2995		1.2231	2.5982	1.1238	2.0112		67	83	82	91		Xenobiotics	Food Component/Plant	100020203		1049	160.097
4216			thymol sulfate		1.51	0.86		0.1073	0.3786		7.9841	12.0483	12.0684	10.3342		100	100	100	82		Xenobiotics	Food Component/Plant	100001757	89-83-8	4410	229.054
4228			4-allylphenol sulfate		0.52	0.66		0.0723	0.3315		2.7497	1.4343	1.1966	0.7942		100	100	100	100		Xenobiotics	Food Component/Plant	100001868		3805	213.023
4229			methyl glucopyranoside (alpha + beta)		1.63	0.75		0.3826	0.5951		1.1846	1.9354	1.4967	1.1181		100	92	100	100		Xenobiotics	Food Component/Plant	100005864		1070	193.072
4257			pyrraline		1.12	1.17		0.3192	0.5641		1.0727	1.2033	1.1082	1.2923		100	100	91	100		Xenobiotics	Food Component/Plant	100001767	74509-14-1	2750	255.134
4259			umbelliferone sulfate		0.71	2.09		0.0613	0.3147		1.4961	1.0603	0.4523	0.9459		83	75	55	64		Xenobiotics	Food Component/Plant	100006282	69526-88-1	2440	240.981
4262			eugenol sulfate		0.42	1.06		0.3196	0.5641		1.9038	0.8057	3.412	3.6205		75	83	73	91		Xenobiotics	Food Component/Plant	100006171	95480-60-7	3782	243.033
4266			2-keto-3-deoxy-gluconate		1.05	1.16		0.043	0.2815		1.0707	1.1277	0.9031	1.0454		100	100	100	100		Xenobiotics	Food Component/Plant	100005946	17510-99-5	1900	177.04
4289			3,4-methyleneheptanoate		1.12	0.94		0.9703	0.8014		1.2173	1.3635	1.2487	1.1678		83	100	100	91		Xenobiotics	Food Component/Plant	100006651		3807	141.092
4341			2,5-dimethylphenol sulfate		1.12	1.13		0.2186	0.4949		12.8131	14.4	3.5403	4.0172		67	50	55	73		Xenobiotics	Food Component/Plant	100020519		3474	201.023
4345		Bacterial/Fungal	tartronate (hydroxymalonate)		1.1	1.31		0.0676	0.327		0.9305	1.0221	0.8985	1.1789		100	100	100	100		Xenobiotics	Bacterial/Fungal	100000840	80-69-3	610	118.999
4377			1H-indole-7-acetic acid		1.17	1.14		0.1345	0.4244		0.9861	1.1586	0.7281	0.833		83	83	82	91		Xenobiotics	Bacterial/Fungal	100004601	39689-63-9	2862	174.056
4378			N-methylpipecolate		0.8	0.95		0.7029	0.7348		1.7269	1.3823	1.5322	1.4516		100	100	100	100		Xenobiotics	Bacterial/Fungal	100005383	41447-17-0	1932	144.102
4401		Drug - Analgesics, Anesthetics	4-acetamidophenol		0.73	1.14		0.9091	0.7924		6.1502	4.4862	14.3587	16.4204		67	92	91	91		Xenobiotics	Drug - Analgesics, Anesthetics	1383	103-90-2	1670	152.071
4402			3-(N-acetyl-L-cystein-S-yl) acetaminophen		0.71	2.39		0.7037	0.7348		0.4612	0.3262	0.3208	0.7665		17	25	18	27		Xenobiotics	Drug - Analgesics, Anesthetics	2048	52372-86-8	2094	311.071
4403			4-acetaminophen sulfate		1.16	0.86		0.6147	0.7058		9.638	11.1968	19.7463	17.0267		42	75	55	64		Xenobiotics	Drug - Analgesics, Anesthetics	2049	10066-90-7;32113-41-0	1792	230.013
4404			4-acetamidophenylglucuronide		0.74	0.82		0.9873	0.804		0.3023	0.2247	1.08	0.8896		17	25	27	36		Xenobiotics	Drug - Analgesics, Anesthetics	100000043	120595-80-4	1400	326.088
4405			2-hydroxyacetaminophen sulfate*		0.98	0.67		0.7531	0.7459		2.5354	2.4761	5.4828	3.6659		42	33	45	45		Xenobiotics	Drug - Analgesics, Anesthetics	100001791		1674	246.008
4406			2-methoxyacetaminophen sulfate*		0.83	0.9		0.8361	0.7711		0.3874	0.3209	0.4489	0.4039		8	17	18	9		Xenobiotics	Drug - Analgesics, Anesthetics	100001793		1949	260.023
4407			2-methoxyacetaminophen glucuronide*		0.92	0.59		0.5562	0.6866		0.5148	0.4721	0.9933	0.585		8	17	18	18		Xenobiotics	Drug - Analgesics, Anesthetics	100001795		1633	356.099
4408			3-(cystein-S-yl)acetaminophen*		1	1.07		0.6396	0.7146		0.5506	0.5506	0.5914	0.6356		8	0	9	9		Xenobiotics	Drug - Analgesics, Anesthetics	100001797		2420	271.075
4412			3-(methylthio)acetaminophen sulfate*		0.83	2.37		0.6952	0.7348		0.5113	0.4253	0.3154	0.747		8	25	18	36		Xenobiotics	Drug - Analgesics, Anesthetics	100020827		2265	276.001
4413			2-acetamidophenol sulfate		0.93	0.46		0.1425	0.4356		1.0507	0.9803	1.1315	0.5233		67	58	55	36		Xenobiotics	Drug - Analgesics, Anesthetics	100006190	40712-60-5	2251	230.013
4416			naproxen		1	3.13		0.0412	0.2815		0.0077	0.0077	0.1531	0.4789		0	0	18	36		Xenobiotics	Drug - Analgesics, Anesthetics	1384	22204-53-1	4155	229.087
4417			desmethylnaproxen		1	2.9		0.011	0.188		0.1705	0.1705	0.2971	0.8611		0	0	18	27		Xenobiotics	Drug - Analgesics, Anesthetics	100001787	52079-10-4	3045	215.071
4418			desmethylnaproxen sulfate		1	3.79		0.0292	0.2514		0.0146	0.0146	0.1559	0.5907		0	0	18	36		Xenobiotics	Drug - Analgesics, Anesthetics	100001788		2250	295.028
4419			ibuprofen		0.03	0.17		0.2529	0.5206		12.0705	0.3497	10.0918	1.7028		50	42	82	82		Xenobiotics	Drug - Analgesics, Anesthetics	1487	15687-27-1	4925	205.123
4420			2-hydroxyibuprofen		0.11	0.33		0.7493	0.7442		2.3565	0.2703	1.4033	0.4627		33	0	27	27		Xenobiotics	Drug - Analgesics, Anesthetics	100004169	51146-55-5	807	205.122
4422			carboxyibuprofen		0.01	0.09		0.2169	0.4925		74.1608	0.6958	16.6685	1.4397		42	33	91	73		Xenobiotics	Drug - Analgesics, Anesthetics	100004171	15935-54-3	810	254.139
4424			ibuprofen acyl glucuronide		0.07	0.22		0.5993	0.7007		2.2406	0.1652	1.4092	0.3034		17	0	18	18		Xenobiotics	Drug - Analgesics, Anesthetics	100002406	115075-59-7	4976	381.155
4428			salicyluric glucuronide*		0.77	3.52		0.8154	0.7621		4.4941	3.4728	0.6488	2.2855		58	75	55	55		Xenobiotics	Drug - Analgesics, Anesthetics	100001332		1463	370.078
4453			O-desmethyltramadol		1	1.72		0.1852	0.4689		0.0035	0.0035	0.1072	0.1847		0	0	9	27		Xenobiotics	Drug - Analgesics, Anesthetics	100006382	73986-53-5	3045	250.18
4518		Drug - Antibiotic	quinine		0.38	1.66		0.4014	0.6056		0.4328	0.1635	0.1223	0.2032		17	8	9	9		Xenobiotics	Drug - Antibiotic	100002968	130-95-0	721	325.191
4571		Drug - Cardiovascular	atenolol		0.65	1		1	0.8043		0.2619	0.171	0.0062	0.0062		17	17	0	0		Xenobiotics	Drug - Cardiovascular	100002726	29122-68-7	2668	267.17
4578			4-hydroxycoumarin		0.9	0.84		0.6307	0.7103		2.3163	2.0951	0.9207	0.7693		92	100	73	91		Xenobiotics	Drug - Cardiovascular	100002049	1076-38-6	2470	161.024
4584			hydrochlorothiazide		1	0.99		0.2896	0.5498		0.9736	0.9736	0.9852	0.976		0	0	9	18		Xenobiotics	Drug - Cardiovascular	100002734	58-93-5	2046	295.957
4659		Drug - Neurological	lamotrigine		0.13	1.01		0.2667	0.5305		0.023	0.0029	1.4051	1.4208		8	0	9	27		Xenobiotics	Drug - Neurological	100009390		3379	256.015
4660			levetiracetam		218.31	3.6		0.5342	0.6822		0.6912	150.896	0.685	2.466		8	17	0	18		Xenobiotics	Drug - Neurological	100015873	102767-28-2	1925	171.113
4682		Drug - Psychoactive	hydroxybupropion		1	1		1	0.8043		0.9761	0.9714	0.9714	0.9714		8	8	0	0		Xenobiotics	Drug - Psychoactive	100001309		5084	254.095
4683			sertraline		0.97	0.95		0.2369	0.5079		0.8224	0.8002	0.8316	0.7941		8	8	9	9		Xenobiotics	Drug - Psychoactive	100002804	79559-97-0	1070	306.081
4684			venlafaxine		1	2.09		0.3197	0.5641		0.4986	0.4986	0.5442	1.1355		0	0	9	18		Xenobiotics	Drug - Psychoactive	100002807	93413-69-5	848	278.211
4685			O-desmethylvenlafaxine		1	3.57		0.1673	0.4493		0.0038	0.0038	0.0978	0.3493		0	8	9	18		Xenobiotics	Drug - Psychoactive	100004173	300827-87-6	3253	264.196
4690			citalopram propionate*		1	1					1	1	1	1		0	0	9	0		Xenobiotics	Drug - Psychoactive	100020793		4400	310.088
4691			desmethylcitalopram*		1	1					1	1	1	1		0	0	9	0		Xenobiotics	Drug - Psychoactive	100020790		880	311.155
4697			escitalopram		1	1					1	1	1	1		0	0	9	0		Xenobiotics	Drug - Psychoactive	100003444	219861-08-2	908	325.171
4707			trazadone		0.82	1.48		0.729	0.7348		0.1769	0.1455	0.0937	0.1389		25	17	9	9		Xenobiotics	Drug - Psychoactive	100015783	19794-93-5	3498	372.159
4736		Drug - Topical Agents	salicylate		2.6	2.13		0.5753	0.689		3.8297	9.9533	1.4251	3.0418		100	100	91	91		Xenobiotics	Drug - Topical Agents	501	69-72-7	802	137.024
4740			hydroquinone sulfate		0.65	0.92		0.9352	0.7948		1.8001	1.1664	1.3133	1.2055		100	100	100	100		Xenobiotics	Drug - Topical Agents	100001604	123-31-9	1395	188.986
4812		Chemical	sulfate*		0.98	1.05		0.0994	0.3686		1.0736	1.0573	0.9913	1.0448		100	100	100	100		Xenobiotics	Chemical	100002528	14808-79-8	616	96.9601
4815			O-sulfo-L-tyrosine		0.87	1		0.8419	0.7718		1.1816	1.0294	0.9565	0.9603		100	100	100	100		Xenobiotics	Chemical	100005384		990	260.023
4831			3-acetylphenol sulfate		0.87	1.63		0.2782	0.5411		1.0527	0.9187	0.6639	1.0789		67	75	45	73		Xenobiotics	Chemical	100004326		2477	215.002
4833			2-aminophenol sulfate		1.05	0.45		0.2711	0.5317		2.0366	2.1464	2.0654	0.9244		100	100	100	100		Xenobiotics	Chemical	100004322		1677	188.002
4877			dimethyl sulfone		1.1	0.78		0.9519	0.7964		0.8342	0.9216	1.7594	1.3643		100	100	100	100		Xenobiotics	Chemical	100004284	67-71-0	832	95.0161
4879			ectoine		0.77	0.97		0.8527	0.776		2.1024	1.6129	0.9202	0.8967		100	100	100	100		Xenobiotics	Chemical	100001635	96702-03-3	1980	143.082
4880			EDTA		0.92	0.94		0.1022	0.3741		1.0527	0.9714	1.0189	0.9588		100	100	100	100		Xenobiotics	Chemical	100001002	60-00-4	643	291.083
4888			iminodiacetate (IDA)		1.47	1.53		0.0059	0.1709		0.9183	1.3478	0.878	1.343		100	100	100	100		Xenobiotics	Chemical	100000900	142-73-4	830	134.045
4896			2-naphthol sulfate		1.8	3.89		0.1012	0.372		1.1255	2.0243	0.749	2.9167		100	92	82	82		Xenobiotics	Chemical	100020515		3658	223.007
4908			benzoylcarnitine*		0.79	1.09		0.4841	0.6437		1.5801	1.2459	1.093	1.191		92	83	82	100		Xenobiotics	Chemical	100004555	105450-08-6	3041	266.139
4909			indoleacetylcarnitine*		0.69	0.81		0.0805	0.3468		1.6202	1.1224	1.1921	0.9611		100	100	100	100		Xenobiotics	Chemical	100020479		3114	319.165
4910			perfluorooctanesulfonate (PFOS)		0.94	1.01		0.4424	0.6167		1.0292	0.9709	0.8069	0.8126		100	100	100	100		Xenobiotics	Chemical	100010955	1763-23-1	662	498.93
4919			succinimide		0.98	1.07		0.2872	0.5498		1.2696	1.247	1.0221	1.0946		100	100	100	100		Xenobiotics	Chemical	100003696	123-56-8	2155	116.035
4930			4-hydroxychlorothalonil		1.23	1.07		0.6951	0.7348		1.209	1.4922	0.9707	1.0416		100	100	100	100		Xenobiotics	Chemical	100006082	28343-61-5	4427	244.908
4934			1,2,3-benzenetriol sulfate (2)		0.18	0.49		0.7186	0.7348		11.2157	2.0166	3.6593	1.8112		100	100	82	91		Xenobiotics	Chemical	100006374		1709	204.981
4936			2-methoxyresorcinol sulfate		0.27	0.94		0.9432	0.7948		2.1059	0.5757	0.6085	0.5707		8	8	18	18		Xenobiotics	Chemical	100006184	1446269-78-8	1863	218.997
4937			3-hydroxypyridine sulfate		1.69	1.55		0.03	0.2551		1.0427	1.7617	1.0497	1.6259		100	100	100	100		Xenobiotics	Chemical	100006098	1955-23-3	1595.5	173.987
4947			6-hydroxyindole sulfate		0.83	1.17		0.1574	0.4476		1.2978	1.0749	1.0004	1.1667		100	100	100	100		Xenobiotics	Chemical	100006260		2498	212.002
4951			thioproline		1.06	1.02		0.8976	0.7904		0.9701	1.0308	1.0495	1.0745		100	100	100	100		Xenobiotics	Chemical	100009232	34592-47-4	1250	134.027
4953			perfluorooctanoate (PFOA)*		0.96	0.91		0.582	0.6913		1.1396	1.0908	1.3079	1.1893		100	100	91	100		Xenobiotics	Chemical	100020208		5130	412.966
4988	Partially Characterized Molecules	Partially Characterized Molecules	glucuronide of C10H18O2 (7)*		1.84	2.47		0.1766	0.4585		1.215	2.2393	0.8345	2.0575		42	33	64	82		Partially Characterized Molecules	Partially Characterized Molecules	100020014		3790	345.156
5017			glycine conjugate of C10H12O2*		1.26	1.31		0.1489	0.443		0.9908	1.245	0.5205	0.6793		100	92	45	82		Partially Characterized Molecules	Partially Characterized Molecules	100020253		4005	220.098
5018			glycine conjugate of C10H14O2 (1)*		1.04	0.93		0.9294	0.7946		1.355	1.411	0.9259	0.8619		100	100	100	100		Partially Characterized Molecules	Partially Characterized Molecules	100020254		4335	222.114
