# Supplementary material for: Effects of Aerobic Exercise Training on Systemic Biomarkers and Cognition in Late Middle-Aged Adults at Risk for Alzheimer’s Disease
Source: Front Endocrinol (Lausanne). 2021 May 20;12:660181. doi: 10.3389/fendo.2021.660181 (PMC8173166; doi:10.3389/fendo.2021.660181)
Supplement: Supplementary file 3 [file Table_2.xlsx]

## Sheet: Sheet1
REACH Study - Supplemental Table 2
Super Pathway	Sub Pathway	Metabolite Name	Δ VO2peak		Δ MVPA		Δ CTSB		Δ BDNF		Δ Klotho		UPA	EPA
			r	p	r	p	r	p	r	p	r	p	Fold of change
Lipids	Lysophospholipid	1-arachidonoyl-GPI (20:4)	–0.228	0.295	0.232	0.288	–.263	0.226	–.005	0.983	0.082	0.709	1.15	1.27*
		1-linoleoyl-GPI (18:2)	0.057	0.798	0.481	0.02	–.278	0.199	–.404	0.056	0.297	0.169	1.04	1.37*
		1-oleoyl-GPI (18:1)	–0.12	0.586	0.179	0.414	–.262	0.227	–.069	0.754	0.127	0.565	1.14	1.53*
		1-palmitoyl-GPI (16:0)	–0.21	0.337	0.077	0.726	–.264	0.224	0.001	0.998	0.052	0.815	1.32	1.37†
		1-stearoyl-GPI (18:0)	–0.341	0.111	0.232	0.286	–.181	0.408	–.107	0.626	–.085	0.7	1.16	1.46*
		2-palmitoyl-GPC (16:0)*	0.06	0.785	0.419	0.047	–0.048	0.826	–0.143	0.515	0.389	0.066	1.02	1.33*
		1-linoleoyl-GPG (18:2)*	0.173	0.429	0.351	0.101	–0.128	0.56	–0.078	0.725	0.331	0.123	0.96	1.22†
		1-stearoyl-GPS (18:0)*	–0.301	0.163	–0.298	0.167	–0.100	0.65	0.51	0.013	–0.099	0.654	0.79	.039*
	Phosphatidylethanolamine	1,2-dipalmitoyl-GPE (16:0/16:0)*	0.011	0.959	0.031	0.888	–0.077	0.726	0.151	0.492	0.063	0.775	0.86	0.58*
		1-palmitoyl-2-oleoyl-GPE (16:0/18:1)	0.01	0.962	–0.272	0.209	–0.100	0.649	0.352	0.099	0.046	0.834	0.95	0.71*
		1-palmitoyl-2-linoleoyl-GPE (16:0/18:2)	–0.092	0.677	–0.254	0.243	0.062	0.777	–0.073	0.74	0.003	0.988	0.99	0.78*
		1-palmitoyl-2-arachidonoyl-GPE (16:0/20:4)	–0.288	0.183	–.507*	0.013	–.046	0.834	0.503	0.014	–.131	0.551	1.08	0.75*
		1-stearoyl-2-oleoyl-GPE (18:0/18:1)	–0.029	0.894	–0.155	0.48	–0.064	0.772	0.311	0.149	–0.057	0.796	0.85	0.68*
		1-stearoyl-2-linoleoyl-GPE (18:0/18:2)*	–0.081	0.715	–0.323	0.132	0.145	0.508	0.059	0.79	–0.071	0.747	0.95	0.78*
		1-stearoyl-2-arachidonoyl-GPE (18:0/20:4)	–0.301	0.163	–.439*	0.036	–0.002	0.992	0.608	0.002	–0.125	0.57	1.05	0.67*
		1-oleoyl-2-linoleoyl-GPE (18:1/18:2)*	–0.065	0.769	–0.132	0.547	0.138	0.531	0.102	0.645	–0.037	0.867	0.91	0.81*
		1-oleoyl-2-arachidonoyl-GPE (18:1/20:4)*	–0.124	0.573	–0.392	0.064	–0.085	0.701	0.658	0.001	–0.196	0.369	1.1	0.74*
	Phosphatidylinositol	1-palmitoyl-2-linoleoyl-GPI (16:0/18:2)	0.081	0.712	–0.057	0.795	0.059	0.789	–.107	0.628	0.217	0.319	0.81	0.76†
		1-palmitoyl-2-arachidonoyl-GPI (16:0/20:4)*	–0.181	0.408	–0.234	0.282	–0.074	0.739	0.028	0.898	0.1	0.651	0.93	0.69*
		1-stearoyl-2-arachidonoyl-GPI(18:0/20:4)	–0.072	0.743	–0.259	0.232	0.002	0.993	0.352	0.099	0.116	0.598	0.98	0.85*
	Phosphatidylcholine	1-palmitoyl-2-stearoyl-GPC (16:0/18:0)	–.435*	0.038	–0.225	0.302	–.232	0.287	0.592	0.003	0.004	0.984	1.01	0.83*
	Polyunsaturated Fatty Acid (n3 & n6)	arachidonate (20:4n6)	–0.084	0.705	0.187	0.392	–.045	0.839	0.07	0.751	–.077	0.728	1.14	1.27*
		docosahexaenoate (dha; 22:6n3)	–0.056	0.799	0.211	0.333	0.09	0.683	–.224	0.305	–.060	0.787	1.12	1.20†
		docosapentaenoate (n6 dpa; 22:5n6)	0.028	0.9	0.045	0.839	0.17	0.437	–.191	0.383	–.120	0.585	1.21	1.38*
		dihomo-linolenate (20:3n3 or n6)	–0.115	0.6	0.271	0.212	0.093	0.674	–.074	0.736	0.047	0.83	1.13	1.23*
	Ceramides	ceramide (d18:1/20:0,d16:1/22:0, d20:1/18:0)*	–0.047	0.833	–0.206	0.345	–.035	0.873	0.262	0.227	0.112	0.612	0.93	0.82*
		ceramide (d18:1/14:0, d16:1/16:0)*	0.164	0.454	–0.123	0.575	–0.157	0.475	0.141	0.522	0.167	0.447	0.91	0.73*
	Phospholipid metabolism	choline phosphate	–0.226	0.3	–0.181	0.409	–.139	0.526	0.858	< .001	–.006	0.979	0.87	.59*
		glycerophosphoethanolamine	–0.24	0.271	–0.310	0.149	–.156	0.477	0.788	< .001	0.007	0.975	0.99	0.77*
		phosphoethanolamine	–0.201	0.357	–0.241	0.268	–.125	0.571	0.854	< .001	0.019	0.931	0.85	0.46*
	Dihydrosphingomyelins	sphingomyelin (d18:0/20:0, d16:0/22:0)	–0.059	0.789	–0.176	0.423	–0.183	0.403	0.153	0.487	–0.130	0.554	0.9	0.71*
		behenoyl dihydrosphingomyelin (d18:0/22:0)	–0.091	0.68	–0.27	0.213	–0.162	0.46	0.371	0.081	–0.048	0.828	0.85†	0.71*
		palmitoyl dihydrosphingomyelin (d18:0/16:0)*	–0.174	0.426	–0.142	0.519	–0.148	0.501	0.232	0.286	–0.132	0.548	0.97	0.88*
	Dihydroceramides	n-palmitoyl-sphinganine (d18:0/16:0)	0.067	0.762	–0.44	0.036	–.188	0.391	0.232	0.286	–.098	0.656	0.91	0.75*
	Sphingolipid Synthesis	sphinganine	–0.006	0.98	–0.174	0.428	–.244	0.261	0.724	< .001	0.017	0.94	0.65	0.41*
		sphinganine-1-phosphate	–0.106	0.63	–0.291	0.178	–.102	0.643	0.727	< .001	–.034	0.879	0.84	0.55*
		sphingadienine	–0.062	0.78	–0.212	0.331	–0.122	0.579	.711**	< .001	–0.031	0.887	0.57	0.28*
	Sphingosines	sphingosine	–0.041	0.854	–0.161	0.463	–.215	0.324	0.664	0.001	–.010	0.964	0.58	0.34*
		sphingosine 1-phosphate	–0.089	0.685	–0.233	0.285	–0.167	0.446	.668**	< .001	0.065	0.77	0.91	0.68*
		hexadecasphingosine (d16:1)*	–0.095	0.666	–0.280	0.196	–0.057	0.795	.754**	< .001	–0.022	0.921	0.78	0.44*
Amino Acids	Tyrosine Metabolism	3-4-(hydroxyphenyl)lactate	0.388	0.067	0.235	0.281	0.137	0.533	–.262	0.228	0.086	0.695	1	1.21*
	Methionine, Cysteine, SAM & Taurine Metabolism	hypotaurine	–0.226	0.301	–0.174	-0.427	–.166	0.448	0.814	< .001	0.023	0.916	0.93	0.51*
		taurine	–0.181	0.409	–0.227	0.299	–.114	0.605	0.832	< .001	0.062	0.78	0.95	0.63*
		methionine sulfoxide	0.013	0.953	0.289	0.182	0.031	0.888	–.332	0.121	0.12	0.586	0.96	1.14*
	Tryptophan Metabolism	indolepropionate	–0.095	0.667	–0.242	0.265	0.487	0.019	0.37	0.082	0.097	0.661	1.1	0.64†
		serotonin	0.137	0.533	152	0.488	–.234	0.282	0.413	0.05	0.086	0.696	0.21	0.39†
	Urea Cycle; Arginine & Proline Metabolism	n-methylproline	0.318	0.139	0.115	0.602	–.018	0.935	0.018	0.936	0.116	0.599	1.41	1.93*
	Phenylalanine Metabolism	phenylpyruvate	–0.018	0.936	0.006	0.98	0.227	0.297	0.094	0.67	0.071	0.746	0.87	0.82*
	Polyamine Metabolism	spermidine	–0.195	0.373	–0.236	0.278	–.136	0.537	0.71	< .001	–.028	0.901	0.9	0.37*
Peptide	Acetylated Peptides	phenylacetylglutamine	0.149	0.498	0.314	0.145	–.012	0.957	–.196	0.371	0.222	0.309	1.01	1.31*
Carbohydrate	Aminosugar Metabolism	glucuronate	0.359	0.093	0.214	0.326	0.292	0.176	0.214	0.327	0.059	0.79	1.08	1.91*
		n-acetylneuraminate	–0.027	0.903	–0.201	0.359	0.036	0.871	0.726	< .001	0.026	0.908	0.91	0.76*
Xenobiotics	Benzoate Metabolism	3-hydroxyhippurate sulfate	0.181	0.41	0.146	0.506	0.329	0.125	–.007	0.976	0.12	0.584	0.85	1.80*
		3-methoxycatechol sulfate (2)	–0.062	0.778	0.088	0.689	0.055	0.803	0.257	0.237	0.323	0.133	0.77	0.38*
		o-cresol sulfate	0	0.999	–0.021	0.926	0.255	0.24	–.231	0.288	–.022	0.922	1.15	2.43*
